# Supplementary material for: Identification of miRNA–mRNA–TFs Regulatory Network and Crucial Pathways Involved in Tetralogy of Fallot
Source: Front Genet. 2020 Jun 12;11:552. doi: 10.3389/fgene.2020.00552 (PMC7303929; doi:10.3389/fgene.2020.00552)
Supplement: TABLE S1 — Significant differentially expressed genes. [file Data_Sheet_1.xlsx]

## Sheet: Table S1
Table S1. Significant differentially expressed genes
Gene	logFC	adj.P.Val	regulation
VIT	-6.40654	5.29906e-22	down
TMEM178B	-6.35839	1.56716e-08	down
FIBCD1	-5.6113	2.61168e-12	down
C4orf54	-5.32813	1.20485e-25	down
CHST9	-5.29343	1.45451e-07	down
CDH22	-4.9297	4.42508e-09	down
CACNA1E	-4.89225	9.12794e-12	down
FHL5	-4.88857	6.56442e-09	down
LMO3	-4.63068	0.000447963	down
FAM155B	-4.57288	8.17224e-09	down
ABCD2	-4.53853	2.06992e-08	down
GRIN2A	-4.30745	2.27971e-10	down
HRASLS5	-4.22476	1.37477e-07	down
SELE	-4.19274	0.000507134	down
SERPINA5	-4.14515	8.12101e-06	down
KCNA7	-4.13484	3.55024e-05	down
C6	-4.13075	3.45907e-17	down
GNAO1	-3.97216	3.80983e-12	down
CCL13	-3.76449	0.00750485	down
GOLGA7B	-3.6426	1.84365e-06	down
GRIK2	-3.57035	7.7842e-06	down
TNFSF14	-3.49152	0.00123087	down
DNER	-3.41972	0.000838277	down
STAC2	-3.38953	0.010167	down
RHBDL3	-3.35384	1.27711e-05	down
SLC11A1	-3.33647	4.57585e-06	down
CD163	-3.27905	1.05967e-08	down
TRIM24	-3.12678	0.000173577	down
NAPG	-3.07198	0.00441155	down
CD300E	-3.03189	0.000823161	down
TMEM132B	-2.97163	5.52313e-07	down
ANGPTL5	-2.97034	0.0425123	down
GOLIM4	-2.93346	0.000308252	down
GPD1	-2.93226	1.11579e-08	down
SCARA5	-2.90957	9.51497e-05	down
NGFR	-2.90836	0.000852899	down
SLC19A3	-2.88058	0.00384832	down
WWC1	-2.73708	0.000206035	down
SVOP	-2.71366	0.0129234	down
C1QB	-2.70819	6.96456e-07	down
NR4A3	-2.70718	0.00077273	down
FAIM2	-2.68074	1.83213e-05	down
E2F2	-2.68029	0.0200708	down
SCN3A	-2.67622	8.89769e-06	down
RRM2	-2.6376	0.00751749	down
CHGB	-2.63257	0.0484033	down
TCF24	-2.61874	0.0380968	down
HOXB4	-2.59085	0.00532044	down
RGMA	-2.57773	0.00080435	down
CYP1B1	-2.54037	0.00123087	down
PKMYT1	-2.5334	0.0340692	down
FOXJ3	-2.51143	6.59825e-05	down
MLXIPL	-2.50359	0.00249026	down
HES2	-2.4765	0.0407292	down
UBE2E3	-2.46679	0.00285319	down
RORB	-2.46192	0.00369546	down
PRRG4	-2.46123	0.0200708	down
CENPM	-2.41831	0.0301096	down
CDON	-2.41144	0.0223568	down
ALDH1A3	-2.40335	0.017319	down
CHST7	-2.37397	3.87754e-07	down
TMEM255A	-2.37282	0.0175333	down
TFCP2L1	-2.36963	0.00139857	down
HAS2	-2.36346	0.02076	down
GAL3ST3	-2.35785	0.0282307	down
SMTNL2	-2.35764	1.14693e-06	down
ESRRG	-2.35571	0.00147457	down
GPRC5A	-2.35161	0.00449365	down
NACC2	-2.34965	0.00748614	down
MAP1A	-2.32489	0.00352222	down
REPS2	-2.31223	6.41553e-13	down
USP40	-2.29029	0.00243873	down
ADGRG2	-2.28597	0.00455892	down
IL17RB	-2.28272	0.00033226	down
KCNH4	-2.27966	0.0191045	down
CNNM2	-2.26354	0.00685909	down
DYNC1I1	-2.25623	9.19989e-05	down
ADGRD1	-2.2549	5.16304e-07	down
HES6	-2.25191	1.41921e-05	down
CTSB	-2.23728	7.45125e-07	down
MFAP5	-2.21898	0.00335999	down
CHL1	-2.21787	0.0022508	down
PROM2	-2.21461	0.0136497	down
BCL6	-2.1801	3.02838e-08	down
NANOS1	-2.17654	9.34858e-08	down
PLVAP	-2.16558	0.00305934	down
ZFYVE28	-2.14445	0.00353117	down
HIF1A	-2.13807	0.000977859	down
KANK4	-2.1329	0.000223536	down
FMR1	-2.13243	0.0378745	down
CLEC2D	-2.13179	0.0101501	down
CTSC	-2.12424	1.47944e-12	down
NFAM1	-2.12021	1.4625e-06	down
INAVA	-2.11847	0.00380325	down
FAM83G	-2.11595	0.00184537	down
SNX5	-2.11575	0.0236247	down
CDR2L	-2.11498	0.000156633	down
FOSL1	-2.11487	0.0323324	down
XPNPEP2	-2.11277	0.0275238	down
SERPINB8	-2.10667	6.03654e-07	down
SEMA3C	-2.09434	0.001417	down
GRAP2	-2.05814	0.000221208	down
PDGFRB	-2.0437	0.0303277	down
STEAP3	-2.04124	5.0042e-05	down
GABRB3	-2.03763	0.0254223	down
ADAMTS9	-2.03681	0.000152482	down
GPR17	-2.03677	0.00617864	down
DIRAS1	-2.03513	0.000898062	down
CADM3	-2.03462	0.000197731	down
SLC1A5	-2.03436	0.000892387	down
WDR73	-2.0304	0.0235001	down
CDKN2B	-2.02843	0.00486373	down
FZD7	-2.02525	0.0037893	down
KCNK3	-2.01564	0.0285356	down
GPRIN3	-2.00246	0.000519406	down
OXCT1	2.00217	2.21672e-10	up
MAT2B	2.00262	0.00104855	up
INHBA	2.00344	0.00892767	up
GHITM	2.00356	0.002155	up
AKT3	2.00924	0.00263211	up
SMS	2.01278	0.00581913	up
ABHD10	2.01365	0.000353722	up
DCLRE1A	2.01701	0.000782395	up
UBE3A	2.01752	0.00593442	up
ELOB	2.01768	0.0191081	up
PNMA8A	2.01972	8.87538e-05	up
SBNO1	2.02106	0.00037369	up
COBLL1	2.02251	0.00191244	up
ADAM23	2.0228	0.00164921	up
PPP4R2	2.02323	0.00919501	up
SAR1A	2.02479	0.00386672	up
REST	2.03093	0.00716933	up
LAPTM4A	2.03721	0.00248319	up
RAB9B	2.03962	0.000868958	up
AKTIP	2.04003	0.000721706	up
TMEM9B	2.04644	0.000344757	up
ANTXR2	2.04662	0.0122976	up
FOXN3	2.04759	0.00141094	up
MAPRE1	2.04801	0.000426777	up
INTS6	2.04838	0.00212355	up
SENP8	2.05532	0.00274391	up
OTUD1	2.05537	0.000705562	up
CAPRIN1	2.0555	0.000796017	up
NDUFA10	2.05733	0.00108135	up
ASPN	2.0575	0.0103318	up
TMEM107	2.06069	0.0030627	up
VMA21	2.06148	0.00213758	up
METTL14	2.06487	0.00154303	up
UBR1	2.06581	0.000609851	up
C1GALT1	2.0682	0.0120545	up
TSR2	2.06833	0.0218264	up
HECA	2.06967	0.0102543	up
DNAJB4	2.06973	2.95353e-10	up
SSR3	2.0718	3.81023e-12	up
ANK1	2.07306	0.00201482	up
MAPK1IP1L	2.0772	0.0016396	up
ARHGEF6	2.08072	0.0300046	up
SLC30A1	2.08146	0.00350883	up
CACYBP	2.08526	0.0116052	up
DDX46	2.08678	0.000771834	up
LIMS1	2.08873	0.0113116	up
LYSMD1	2.08915	0.00271679	up
EIF4B	2.09078	0.00268182	up
HECW2	2.09283	0.000745682	up
EXOC6B	2.0958	0.00166241	up
CSE1L	2.09733	0.00103005	up
EIF2S1	2.0983	0.000961933	up
CCNY	2.09924	0.000887298	up
ZNF226	2.10096	0.000377921	up
UBL3	2.10301	0.00447444	up
EIF1AD	2.10412	0.00468415	up
OCIAD1	2.1045	0.00214602	up
RGS6	2.10523	0.00207252	up
XIRP2	2.106	3.53091e-08	up
MOCS2	2.10705	2.85421e-09	up
RSRC2	2.109	0.00297337	up
CCPG1	2.11156	0.00909455	up
B3GALT2	2.11258	0.00219708	up
PAFAH1B2	2.1129	0.00147376	up
CDCA7L	2.11338	9.93912e-09	up
EPS15L1	2.11514	0.000541446	up
ELP4	2.11989	0.00200253	up
MUC17	2.12155	0.00607767	up
NR2C1	2.12249	0.000567995	up
ERGIC2	2.12723	0.000783015	up
WDR26	2.12759	0.000924301	up
PPHLN1	2.12825	0.00118316	up
POLR2E	2.13048	0.00136144	up
JTB	2.13081	0.00105915	up
ETF1	2.13085	0.000765561	up
COMMD6	2.13167	0.00432558	up
NAP1L4	2.13378	0.00410015	up
PLPP3	2.13621	0.00322293	up
CDV3	2.13655	0.000942099	up
SPTBN1	2.13794	0.00265154	up
TNRC6B	2.14176	0.00166241	up
UXS1	2.14176	0.00141611	up
RAB1A	2.14203	0.00092187	up
SNAP47	2.14308	0.00332713	up
DYNC1I2	2.1451	0.000402879	up
PSMC2	2.14762	1.47456e-13	up
GARS	2.14802	0.00439655	up
GEMIN2	2.15146	0.000745682	up
UBE2L3	2.15313	0.00768604	up
NGRN	2.15504	0.00232318	up
LZIC	2.16031	0.00167817	up
NIN	2.16306	0.00232949	up
PPP2R2A	2.1685	0.0005383	up
FBXO25	2.16871	0.00181602	up
DNTTIP2	2.16878	0.000469528	up
URI1	2.17111	0.00115917	up
C1orf50	2.17171	0.00186638	up
MYLK3	2.17399	0.00041925	up
ALS2	2.17426	0.00324641	up
FOS	2.17454	2.3617e-14	up
SET	2.17543	0.00167872	up
RETREG1	2.17853	0.00173764	up
PPP1R3A	2.18381	1.15999e-12	up
TRAPPC9	2.18595	0.00887235	up
CPEB4	2.18664	0.00102301	up
NRK	2.18706	0.000363046	up
HMGB1	2.18762	0.00170922	up
FBXW11	2.18806	0.000518012	up
TRIP11	2.19221	0.00118675	up
COL21A1	2.19411	2.53141e-12	up
TMEM220	2.19454	0.00588038	up
KIF13A	2.19986	0.00179512	up
FBXL17	2.20229	0.00918769	up
RPS27A	2.20357	0.000856699	up
AKAP13	2.20413	0.00090861	up
SLC47A1	2.20429	0.00121961	up
MOB4	2.20601	0.000730037	up
GPR22	2.20896	0.000308351	up
STARD4	2.20961	0.000578887	up
PPP1R12B	2.21517	0.00099765	up
SDHD	2.2156	7.3563e-11	up
SLC25A37	2.21798	0.00954843	up
PIGS	2.21841	0.000745747	up
CTSA	2.21951	0.000748367	up
TRIM32	2.22081	0.00133307	up
PTPN20	2.22283	0.000432779	up
DHFR	2.22445	0.00756727	up
FBXO21	2.22557	0.00145037	up
ASTN1	2.22645	0.00542604	up
PRR13	2.22688	0.00241662	up
TMEM245	2.22836	0.000878513	up
KIF1B	2.22892	0.00197399	up
KIF14	2.22912	0.00114417	up
RMND1	2.23008	0.000405665	up
TUBGCP2	2.23241	0.000561793	up
RNASEH1	2.23591	0.00360492	up
RIMKLA	2.23631	0.0021975	up
GPS1	2.23692	0.00125736	up
TBC1D4	2.24136	0.00111918	up
COX15	2.2426	0.000347815	up
SMIM14	2.24296	0.00229072	up
MFN2	2.24729	0.00232297	up
PFDN2	2.24825	0.00136474	up
QKI	2.24839	0.000636679	up
RNLS	2.25018	0.000426777	up
PCNP	2.25143	0.00149898	up
HUWE1	2.25376	0.00142892	up
RPN2	2.25643	0.000848005	up
MAGT1	2.25995	0.00100528	up
SYNPO2L	2.2634	0.00149087	up
LDB3	2.26735	0.00628235	up
LMOD3	2.27247	3.03708e-10	up
HP1BP3	2.27319	0.00237168	up
THUMPD3	2.27404	0.000155319	up
PKIA	2.27626	0.00333671	up
PRLR	2.27958	0.000115346	up
CAMK2D	2.27979	0.000676577	up
PDGFC	2.28128	0.000155319	up
PRDX4	2.28146	0.00181531	up
UBE2N	2.28271	0.00122784	up
ARF4	2.29139	0.00309583	up
CSNK2A1	2.30378	0.00118948	up
IRF2BPL	2.30796	0.0315638	up
YBX1	2.31384	0.00308949	up
EAPP	2.31562	0.000275294	up
VAPA	2.31573	0.000239259	up
GABRA4	2.31577	0.00105241	up
LIAS	2.3158	0.000902717	up
EPM2AIP1	2.31633	0.000518012	up
NCKAP1	2.31902	0.000408297	up
OXA1L	2.33389	0.000808385	up
GATA6	2.33698	0.00148794	up
ZNF24	2.34036	0.00105249	up
DUSP3	2.34314	0.000225512	up
PLCXD3	2.34701	0.00188396	up
PBX1	2.35243	0.00455361	up
ASB11	2.35415	0.00136474	up
DMRT3	2.35517	0.0164837	up
RPP14	2.36181	0.000426777	up
CNOT1	2.36484	0.031653	up
TRUB2	2.36827	0.000442265	up
ZNF44	2.37012	0.000252874	up
HLA-DPA1	2.37039	4.50156e-10	up
AMPH	2.3709	7.6831e-08	up
TMEM182	2.3716	1.59454e-06	up
ZBTB38	2.37618	0.000652531	up
IGF1R	2.37687	0.00109463	up
FAT3	2.38429	0.000424076	up
ST3GAL1	2.38462	0.00174039	up
UBE2D3	2.38566	0.000789886	up
OXR1	2.38623	0.0212548	up
RGS4	2.39439	0.00271615	up
SPCS1	2.3983	0.000255243	up
SAMD4A	2.39878	0.00126885	up
FLNB	2.4064	0.00140188	up
PPM1K	2.40649	0.0057827	up
GAREM1	2.40754	9.54777e-05	up
VWA8	2.41204	0.00119037	up
DHX30	2.41332	0.00103773	up
USP13	2.41597	0.000405665	up
SIAH2	2.41615	0.000160166	up
HK1	2.4166	0.000126713	up
MRPS7	2.41874	0.000425215	up
ELOC	2.42042	0.000915309	up
UBE2H	2.42704	0.000536983	up
FAM216B	2.42986	0.0384392	up
SETD7	2.43184	0.000481343	up
ZBTB16	2.44233	0.00344336	up
ZFAND5	2.44234	0.000769361	up
NNT	2.44261	0.000426777	up
PRKAA2	2.45409	0.000698035	up
FITM2	2.45421	0.00037369	up
FXR1	2.45435	0.0089441	up
GABARAPL1	2.4577	0.000344757	up
TMEM140	2.45932	0.00149087	up
FXN	2.46126	0.000172068	up
MAP4	2.46188	0.000435553	up
ABCG2	2.46437	4.19721e-07	up
SLC16A7	2.47645	0.000426777	up
CAST	2.47665	0.000136909	up
PDXK	2.47905	0.000123646	up
FYCO1	2.47938	0.000469432	up
NKIRAS1	2.49713	0.000419955	up
PPARA	2.50065	0.000477615	up
MRPL16	2.50103	0.000652531	up
ROBO2	2.50352	0.0123796	up
FKBP3	2.50855	0.00103637	up
UQCR11	2.50976	0.00118822	up
PDK2	2.5111	0.000748367	up
PUDP	2.51194	0.000267996	up
XBP1	2.51349	0.00173805	up
NCEH1	2.51448	1.31687e-13	up
PIK3R1	2.51724	0.000215844	up
TMEM242	2.51799	0.00012679	up
FGF1	2.51906	0.000345348	up
PEX1	2.5193	0.000232625	up
CAV2	2.52385	0.000353722	up
DTNA	2.53183	0.000144863	up
CCT5	2.53705	0.0029727	up
RPL8	2.54308	0.000505486	up
PSMD13	2.54717	0.000136909	up
STN1	2.56091	0.00149087	up
PPTC7	2.56201	0.000653059	up
AK3	2.56616	0.000442265	up
ST8SIA2	2.57454	4.04564e-07	up
NR4A1	2.58023	2.31329e-09	up
PCMTD1	2.58686	0.0125394	up
SGCD	2.58916	0.000160166	up
CLIP4	2.59364	0.00141171	up
HHIP	2.59487	0.00142161	up
RBM24	2.59678	0.00233036	up
CASQ1	2.60139	0.00013171	up
VTA1	2.60214	0.000172068	up
TRAP1	2.6108	0.000241827	up
NUDT21	2.61367	0.000225512	up
METAP1	2.61778	0.000163606	up
ATP5A1	2.62897	0.000916804	up
SLC41A1	2.63023	0.000236378	up
ACTN2	2.63354	0.000107331	up
PDK4	2.63475	4.69958e-13	up
HBP1	2.63485	0.000965013	up
COG5	2.63715	0.000207516	up
EIF1	2.63807	0.00014718	up
HBS1L	2.64649	9.54777e-05	up
ANAPC16	2.65077	0.000737208	up
KPNA4	2.65443	0.00349677	up
SQSTM1	2.65456	0.000175353	up
CANX	2.66297	0.00382488	up
TET1	2.66623	0.000449659	up
RPL7A	2.66892	0.00178995	up
RAB21	2.67172	7.85588e-05	up
SORBS2	2.6742	0.000113843	up
SERINC5	2.68077	0.00233036	up
HSPA8	2.68192	0.00019129	up
SYT9	2.69503	0.0103938	up
ACTA1	2.70782	9.58142e-10	up
SOX4	2.74149	3.73042e-06	up
PFKFB2	2.75916	3.36024e-11	up
NAP1L3	2.76814	2.2855e-07	up
CLIC6	2.78871	0.000243107	up
TMEM200C	2.82005	4.29932e-05	up
GLP1R	2.84366	8.93148e-05	up
NPNT	3.01789	6.95825e-07	up
SRRM4	3.0403	4.18545e-05	up
CTHRC1	3.0715	0.00145044	up
CRISPLD1	3.16169	4.09451e-05	up
HMGCS2	3.24409	0.0185494	up
BEST3	3.28258	0.0010025	up
GDF6	3.38377	0.00785709	up
LEFTY2	3.43064	0.00519673	up
DMKN	3.43553	3.01829e-09	up
FREM2	3.79218	0.00957944	up
FAM133A	3.89423	0.0497703	up
PIEZO2	3.94777	0.0200708	up
SFRP1	4.00086	5.73175e-17	up
LAMP5	4.22619	0.0485332	up
NREP	4.60159	3.57114e-31	up
KIF1A	4.64921	1.68919e-08	up
PLEKHG4B	4.66636	0.000849236	up
TAC1	4.92407	0.0152086	up
IGF2BP1	5.13693	0.00897988	up
SV2C	5.14076	0.01606	up
TNNI1	5.32803	6.75561e-21	up
HRK	7.21289	1.12833e-06	up
NFKBIL1	16.3313	0.0101903	up
ARL8B	2.68854	0.00019129	up
RMND5A	2.69028	0.000915309	up
RPP30	2.69114	0.000252874	up
DHTKD1	2.6944	0.000356348	up
SLMAP	2.70313	0.000979782	up
AKAP6	2.71556	0.000236378	up
PLCL2	2.71903	5.35464e-05	up
PDLIM5	2.72235	0.000915309	up
ANKHD1	2.72546	0.00019193	up
PTGR2	2.73913	8.55645e-05	up
B3GALNT2	2.74062	0.000260954	up
KLHL7	2.74694	9.54777e-05	up
ERCC1	2.74941	0.000703446	up
CALU	2.75034	0.00240354	up
COX11	2.7631	0.00118948	up
SMDT1	2.76706	0.000302974	up
RPS2	2.77168	0.000814107	up
ISCA2	2.77311	0.000407168	up
FRY	2.77571	0.000345348	up
CDC37L1	2.78439	0.000136909	up
FBXO22	2.78471	0.000115346	up
PAPOLA	2.79281	0.000264531	up
RCHY1	2.81194	6.8614e-05	up
CCT4	2.81396	0.000155319	up
CHP1	2.81452	0.000179803	up
TPM1	2.82104	0.000461874	up
CYB5A	2.82493	0.000304966	up
ACOT9	2.8383	0.000174584	up
UBL5	2.83892	0.0005383	up
CHMP3	2.84081	0.000461874	up
ASPH	2.84622	9.35584e-05	up
PDZD11	2.84622	0.000144516	up
WLS	2.85532	0.000123646	up
XPR1	2.8575	0.000118261	up
SIKE1	2.8575	0.000526737	up
PCCA	2.8582	9.49493e-05	up
PEBP1	2.85991	0.00114799	up
PDHA1	2.87513	0.00110267	up
MITF	2.87976	0.00253034	up
ALAS1	2.88257	2.63944e-05	up
FAM189A1	2.88829	0.000419955	up
ATP6V1E1	2.89265	0.000393348	up
SH3PXD2A	2.89493	0.00019129	up
ODC1	2.90457	0.000202389	up
PDZRN3	2.90972	0.000247193	up
CHTOP	2.92659	0.000434891	up
KLHL24	2.92812	0.000238951	up
C15orf41	2.92976	0.00119739	up
CAPZA2	2.94045	2.16072e-05	up
LSAMP	2.94199	6.43003e-05	up
CRADD	2.97427	5.4038e-05	up
GPN3	2.98654	0.000419955	up
GPD1L	2.9908	0.000272923	up
PRKAR1A	3.00785	9.10299e-05	up
LCLAT1	3.0181	0.00154386	up
IARS	3.01917	0.0013512	up
SKP1	3.03871	0.00045507	up
ARMT1	3.04691	0.000222661	up
PPP1R1C	3.05933	0.000104247	up
SPPL3	3.0605	0.0248909	up
TIMM17A	3.07648	5.35464e-05	up
HSPA9	3.07673	0.000160166	up
COPS3	3.08495	7.16068e-05	up
CDH13	3.10526	1.85632e-05	up
TTN	3.11315	0.000519406	up
PAIP2	3.12317	0.000217487	up
FAHD1	3.13923	6.43003e-05	up
LGALS8	3.15571	0.000120763	up
SLC38A1	3.16505	5.98966e-05	up
FGF12	3.16901	0.000236378	up
ECH1	3.1772	0.000247193	up
SLC8A1	3.21176	0.000397542	up
RPS24	3.21312	0.000302974	up
GLO1	3.24399	0.000251202	up
CD36	3.24801	0.000176154	up
GSTO1	3.25198	9.54777e-05	up
PTPN3	3.25573	7.44989e-05	up
SOD2	3.2654	7.13931e-05	up
ATP5F1B	3.26751	3.26832e-05	up
TCP1	3.27	0.000123646	up
SLC25A4	3.32869	3.1605e-05	up
PDE4DIP	3.34696	7.21544e-05	up
PLCL1	3.3582	4.55291e-05	up
TMEM70	3.3854	0.000113621	up
CAB39	3.40291	0.00147376	up
PPP1R14C	3.43536	0.000132843	up
TIMM8B	3.43928	0.000115346	up
MLIP	3.458	3.49764e-06	up
LSM3	3.45957	0.000789886	up
ATPAF1	3.4879	1.04569e-05	up
SORBS1	3.49999	0.000115346	up
PIP5K1B	3.54326	1.34977e-05	up
SYNM	3.60916	4.01224e-05	up
VDAC2	3.70076	3.49764e-06	up
NDUFB5	3.71234	1.93116e-05	up
ACSL1	3.72166	3.49764e-06	up
UQCRC2	3.74729	4.01224e-05	up
MDH2	3.76773	1.98027e-05	up
SUCLA2	3.86782	1.81352e-05	up
TGS1	3.88485	0.00127959	up
VDAC1	3.97171	4.00605e-06	up
ELMSAN1	4.03081	0.00015303	up
LPL	4.05976	0.000174584	up
DLD	4.14831	4.55291e-05	up
FBXO32	4.36081	3.49764e-06	up
PHYH	4.42652	3.49764e-06	up
CFL2	4.58209	8.28187e-06	up
GOT2	4.98279	3.49764e-06	up
YME1L1	5.64194	0.00013853	up

## Sheet: Table S2
Table S2-GO enrichment analysis of DEGs
GroupID	Category	Term	Description	LogP	Log(q-value)	InTerm_InList	Symbols
1_Summary	GO Biological Processes	GO:0051146	striated muscle cell differentiation	-12.2086	-7.85801	31/295	ACTA1,ACTN2,CASQ1,CAV2,CFL2,GATA6,PDGFRB,PPARA,PRKAR1A,RGS4,SGCD,SLC8A1,TPM1,TTN,XBP1,FZD7,SORBS2,TNFSF14,AKAP6,PDLIM5,LDB3,AKAP13,TRIM32,FBXO22,CACYBP,CDON,LMOD3,SYNPO2L,MYLK3,DNER,RBM24,ANK1,FLNB,PPP1R12B,SPTBN1,TNNI1,FXR1,SQSTM1,FHL5,PDE4DIP,SYNM,FBXO32,XIRP2,NPNT,SOD2,QKI,FOS,SEMA3C,ADAMTS9,REST,FGF12,HAS2,HIF1A,OXCT1,ROBO2,SOX4,TRIP11,FREM2,CAPZA2,MAP1A,SORBS1,COBLL1,FBXO25
1_Member	GO Biological Processes	GO:0051146	striated muscle cell differentiation	-12.2086	-7.85801	31/295	ACTA1,ACTN2,CASQ1,CAV2,CFL2,GATA6,PDGFRB,PPARA,PRKAR1A,RGS4,SGCD,SLC8A1,TPM1,TTN,XBP1,FZD7,SORBS2,TNFSF14,AKAP6,PDLIM5,LDB3,AKAP13,TRIM32,FBXO22,CACYBP,CDON,LMOD3,SYNPO2L,MYLK3,DNER,RBM24
1_Member	GO Cellular Components	GO:0043292	contractile fiber	-11.6644	-7.72283	27/234	ACTA1,ACTN2,ANK1,CASQ1,CFL2,FLNB,PPP1R12B,SLC8A1,SPTBN1,TNNI1,TPM1,TTN,FXR1,SORBS2,SQSTM1,FHL5,PDE4DIP,PDLIM5,LDB3,TRIM32,SYNM,FBXO22,LMOD3,SYNPO2L,FBXO32,XIRP2,NPNT
1_Member	GO Cellular Components	GO:0044449	contractile fiber part	-11.4487	-7.72283	26/221	ACTA1,ACTN2,ANK1,CASQ1,CFL2,FLNB,PPP1R12B,SLC8A1,SPTBN1,TNNI1,TPM1,TTN,FXR1,SORBS2,SQSTM1,FHL5,PDLIM5,LDB3,TRIM32,SYNM,FBXO22,LMOD3,SYNPO2L,FBXO32,XIRP2,NPNT
1_Member	GO Cellular Components	GO:0030016	myofibril	-11.3136	-7.72283	26/224	ACTA1,ACTN2,ANK1,CASQ1,CFL2,FLNB,PPP1R12B,SLC8A1,SPTBN1,TNNI1,TPM1,TTN,FXR1,SORBS2,SQSTM1,FHL5,PDE4DIP,PDLIM5,LDB3,TRIM32,SYNM,FBXO22,LMOD3,SYNPO2L,FBXO32,XIRP2
1_Member	GO Biological Processes	GO:0055002	striated muscle cell development	-11.3003	-7.72283	23/173	ACTA1,ACTN2,CASQ1,CAV2,CFL2,PDGFRB,PPARA,PRKAR1A,RGS4,SGCD,SLC8A1,TPM1,TTN,SORBS2,AKAP6,PDLIM5,LDB3,AKAP13,FBXO22,LMOD3,SYNPO2L,MYLK3,DNER
1_Member	GO Biological Processes	GO:0042692	muscle cell differentiation	-11.1204	-7.61494	34/387	ACTA1,ACTN2,CASQ1,CAV2,CFL2,GATA6,PDGFRB,PPARA,PRKAR1A,RGS4,SGCD,SLC8A1,SOD2,TPM1,TTN,XBP1,FZD7,SORBS2,TNFSF14,QKI,AKAP6,PDLIM5,LDB3,AKAP13,TRIM32,FBXO22,CACYBP,CDON,LMOD3,SYNPO2L,MYLK3,DNER,RBM24,NPNT
1_Member	GO Biological Processes	GO:0055001	muscle cell development	-10.6427	-7.19518	23/186	ACTA1,ACTN2,CASQ1,CAV2,CFL2,PDGFRB,PPARA,PRKAR1A,RGS4,SGCD,SLC8A1,TPM1,TTN,SORBS2,AKAP6,PDLIM5,LDB3,AKAP13,FBXO22,LMOD3,SYNPO2L,MYLK3,DNER
1_Member	GO Cellular Components	GO:0030017	sarcomere	-9.8221	-6.42575	23/204	ACTA1,ACTN2,ANK1,CASQ1,CFL2,FLNB,PPP1R12B,SLC8A1,SPTBN1,TNNI1,TPM1,TTN,SORBS2,SQSTM1,FHL5,PDLIM5,LDB3,TRIM32,FBXO22,LMOD3,SYNPO2L,FBXO32,XIRP2
1_Member	GO Biological Processes	GO:0014706	striated muscle tissue development	-9.70591	-6.35531	32/391	ACTA1,ACTN2,CASQ1,CAV2,CFL2,FLNB,FOS,GATA6,PDGFRB,PPARA,PRKAR1A,RGS4,SGCD,SLC8A1,TNNI1,TPM1,TTN,FZD7,SORBS2,AKAP6,SEMA3C,PDLIM5,AKAP13,FBXO22,CACYBP,CDON,LMOD3,ADAMTS9,MYLK3,DNER,XIRP2,RBM24
1_Member	GO Biological Processes	GO:0060537	muscle tissue development	-9.21353	-5.90432	32/409	ACTA1,ACTN2,CASQ1,CAV2,CFL2,FLNB,FOS,GATA6,PDGFRB,PPARA,PRKAR1A,RGS4,SGCD,SLC8A1,TNNI1,TPM1,TTN,FZD7,SORBS2,AKAP6,SEMA3C,PDLIM5,AKAP13,FBXO22,CACYBP,CDON,LMOD3,ADAMTS9,MYLK3,DNER,XIRP2,RBM24
1_Member	GO Biological Processes	GO:0061061	muscle structure development	-7.84929	-4.70281	40/674	ACTA1,ACTN2,CASQ1,CAV2,CFL2,FLNB,FOS,GATA6,PDGFRB,PPARA,PRKAR1A,REST,RGS4,SGCD,SLC8A1,SOD2,TNNI1,TPM1,TTN,XBP1,FXR1,FZD7,SORBS2,TNFSF14,QKI,AKAP6,PDLIM5,LDB3,AKAP13,TRIM32,FBXO22,CACYBP,CDON,LMOD3,SYNPO2L,MYLK3,DNER,XIRP2,RBM24,NPNT
1_Member	GO Cellular Components	GO:0030018	Z disc	-7.46845	-4.3483	16/132	ACTN2,ANK1,CASQ1,CFL2,FLNB,PPP1R12B,SLC8A1,TTN,SORBS2,FHL5,PDLIM5,LDB3,FBXO22,SYNPO2L,FBXO32,XIRP2
1_Member	GO Cellular Components	GO:0031674	I band	-6.97541	-3.96723	16/143	ACTN2,ANK1,CASQ1,CFL2,FLNB,PPP1R12B,SLC8A1,TTN,SORBS2,FHL5,PDLIM5,LDB3,FBXO22,SYNPO2L,FBXO32,XIRP2
1_Member	GO Biological Processes	GO:0035051	cardiocyte differentiation	-6.73116	-3.74229	17/168	ACTN2,GATA6,PDGFRB,PPARA,REST,RGS4,SGCD,SLC8A1,TTN,FZD7,SORBS2,AKAP6,SEMA3C,PDLIM5,AKAP13,CACYBP,MYLK3
1_Member	GO Biological Processes	GO:0055007	cardiac muscle cell differentiation	-6.66677	-3.71412	15/132	ACTN2,GATA6,PDGFRB,PPARA,RGS4,SGCD,SLC8A1,TTN,FZD7,SORBS2,AKAP6,PDLIM5,AKAP13,CACYBP,MYLK3
1_Member	GO Biological Processes	GO:0048738	cardiac muscle tissue development	-6.59307	-3.65745	20/234	ACTN2,GATA6,PDGFRB,PPARA,PRKAR1A,RGS4,SGCD,SLC8A1,TNNI1,TPM1,TTN,FZD7,SORBS2,AKAP6,PDLIM5,AKAP13,CACYBP,ADAMTS9,MYLK3,XIRP2
1_Member	GO Biological Processes	GO:0055013	cardiac muscle cell development	-6.2579	-3.38442	12/89	ACTN2,PDGFRB,PPARA,RGS4,SGCD,SLC8A1,TTN,SORBS2,AKAP6,PDLIM5,AKAP13,MYLK3
1_Member	GO Biological Processes	GO:0007507	heart development	-6.02787	-3.19579	33/588	ACTN2,FGF12,GATA6,HAS2,HIF1A,OXCT1,PDGFRB,PPARA,PRKAR1A,REST,RGS4,ROBO2,SGCD,SLC8A1,SOX4,TNNI1,TPM1,TTN,FZD7,SORBS2,TRIP11,AKAP6,SEMA3C,PDLIM5,LDB3,AKAP13,CACYBP,ADAMTS9,SYNPO2L,MYLK3,XIRP2,RBM24,FREM2
1_Member	GO Biological Processes	GO:0055006	cardiac cell development	-5.94731	-3.12819	12/95	ACTN2,PDGFRB,PPARA,RGS4,SGCD,SLC8A1,TTN,SORBS2,AKAP6,PDLIM5,AKAP13,MYLK3
1_Member	GO Biological Processes	GO:0007517	muscle organ development	-4.37532	-2.01595	23/410	ACTA1,CASQ1,CAV2,CFL2,FLNB,FOS,GATA6,PPARA,RGS4,SGCD,TNNI1,TPM1,TTN,XBP1,FXR1,FZD7,AKAP6,FBXO22,CDON,LMOD3,DNER,XIRP2,RBM24
1_Member	GO Molecular Functions	GO:0003779	actin binding	-1.80997	-0.369995	17/433	ACTN2,CAPZA2,CFL2,FLNB,MAP1A,SPTBN1,TNNI1,TPM1,TTN,SORBS1,PDLIM5,LDB3,COBLL1,FBXO25,LMOD3,SYNPO2L,XIRP2
2_Summary	GO Cellular Components	GO:0005759	mitochondrial matrix	-11.2953	-7.72283	38/469	ALAS1,ATP5F1A,ATP5F1B,CASQ1,DLD,FXN,GARS1,GOT2,HMGCS2,HSPA9,MDH2,NDUFA10,OXA1L,OXCT1,PCCA,PDHA1,PDK2,PDK4,SOD2,UQCRC2,VDAC1,VDAC2,SUCLA2,TRAP1,LIAS,DHX30,ACOT9,TRUB2,AK3,MRPS7,MRPL16,ABHD10,DHTKD1,FAHD1,SMDT1,ISCA2,PPM1K,PPTC7
2_Member	GO Cellular Components	GO:0005759	mitochondrial matrix	-11.2953	-7.72283	38/469	ALAS1,ATP5F1A,ATP5F1B,CASQ1,DLD,FXN,GARS1,GOT2,HMGCS2,HSPA9,MDH2,NDUFA10,OXA1L,OXCT1,PCCA,PDHA1,PDK2,PDK4,SOD2,UQCRC2,VDAC1,VDAC2,SUCLA2,TRAP1,LIAS,DHX30,ACOT9,TRUB2,AK3,MRPS7,MRPL16,ABHD10,DHTKD1,FAHD1,SMDT1,ISCA2,PPM1K,PPTC7
3_Summary	GO Biological Processes	GO:0051186	cofactor metabolic process	-8.67112	-5.3997	39/604	ALAS1,COX15,CYB5A,DHFR,DLD,ACSL1,FXN,GLO1,GOT2,GPD1,HIF1A,HK1,HMGCS2,HSPA9,MDH2,MOCS2,PCCA,PDHA1,PDK2,PDK4,PFKFB2,PHYH,PPARA,PRKAA2,PDXK,SUCLA2,GSTO1,PRDX4,LIAS,GPD1L,NNT,ACOT9,MAT2B,MLXIPL,PDZD11,RNLS,DHTKD1,ISCA2,PPTC7,VDAC1,NR4A3,ATP5F1A,ATP5F1B,GARS1,HSPA8,NDUFA10,NDUFB5,RRM2,SDHD,UQCRC2,PUDP,UQCR11,AK3,LCLAT1,HAS2,PDGFRB,RPN2,ST3GAL1,ST8SIA2,B3GALT2,TRIP11,CHP1,CHST7,C1GALT1,UXS1,TET1,CHST9,…
3_Member	GO Biological Processes	GO:0051186	cofactor metabolic process	-8.67112	-5.3997	39/604	ALAS1,COX15,CYB5A,DHFR,DLD,ACSL1,FXN,GLO1,GOT2,GPD1,HIF1A,HK1,HMGCS2,HSPA9,MDH2,MOCS2,PCCA,PDHA1,PDK2,PDK4,PFKFB2,PHYH,PPARA,PRKAA2,PDXK,SUCLA2,GSTO1,PRDX4,LIAS,GPD1L,NNT,ACOT9,MAT2B,MLXIPL,PDZD11,RNLS,DHTKD1,ISCA2,PPTC7
3_Member	GO Biological Processes	GO:0006732	coenzyme metabolic process	-8.12304	-4.94854	30/405	CYB5A,DHFR,DLD,ACSL1,GPD1,HIF1A,HK1,HMGCS2,MDH2,MOCS2,PCCA,PDHA1,PDK2,PDK4,PFKFB2,PPARA,PRKAA2,PDXK,SUCLA2,GSTO1,LIAS,GPD1L,NNT,ACOT9,MAT2B,MLXIPL,PDZD11,RNLS,DHTKD1,PPTC7
3_Member	GO Biological Processes	GO:0051188	cofactor biosynthetic process	-6.56872	-3.64949	24/326	ALAS1,COX15,DHFR,DLD,ACSL1,FXN,GPD1,HIF1A,HK1,MOCS2,PDHA1,PDK2,PDK4,PFKFB2,PPARA,PRKAA2,PDXK,SUCLA2,LIAS,MAT2B,MLXIPL,RNLS,DHTKD1,PPTC7
3_Member	GO Biological Processes	GO:0009108	coenzyme biosynthetic process	-5.84294	-3.0622	20/261	DHFR,DLD,ACSL1,GPD1,HIF1A,HK1,MOCS2,PDHA1,PDK2,PDK4,PFKFB2,PPARA,PRKAA2,PDXK,LIAS,MAT2B,MLXIPL,RNLS,DHTKD1,PPTC7
3_Member	GO Biological Processes	GO:0006090	pyruvate metabolic process	-5.80089	-3.04136	15/154	DLD,GLO1,GPD1,HIF1A,HK1,PDHA1,PDK2,PDK4,PFKFB2,PPARA,PRKAA2,VDAC1,NR4A3,MLXIPL,DHTKD1
3_Member	GO Biological Processes	GO:0009117	nucleotide metabolic process	-5.50023	-2.8486	36/710	ATP5F1A,ATP5F1B,COX15,DLD,ACSL1,FXN,GARS1,GPD1,HIF1A,HK1,HMGCS2,HSPA8,MDH2,MOCS2,NDUFA10,NDUFB5,PDHA1,PDK2,PDK4,PFKFB2,PPARA,PRKAA2,RRM2,SDHD,UQCRC2,PUDP,SUCLA2,UQCR11,GPD1L,NNT,ACOT9,AK3,MLXIPL,RNLS,DHTKD1,LCLAT1
3_Member	GO Biological Processes	GO:0006753	nucleoside phosphate metabolic process	-5.40473	-2.77841	36/717	ATP5F1A,ATP5F1B,COX15,DLD,ACSL1,FXN,GARS1,GPD1,HIF1A,HK1,HMGCS2,HSPA8,MDH2,MOCS2,NDUFA10,NDUFB5,PDHA1,PDK2,PDK4,PFKFB2,PPARA,PRKAA2,RRM2,SDHD,UQCRC2,PUDP,SUCLA2,UQCR11,GPD1L,NNT,ACOT9,AK3,MLXIPL,RNLS,DHTKD1,LCLAT1
3_Member	GO Biological Processes	GO:0009205	purine ribonucleoside triphosphate metabolic process	-4.74424	-2.25696	21/335	ATP5F1A,ATP5F1B,COX15,DLD,FXN,GPD1,HIF1A,HK1,HSPA8,MOCS2,NDUFA10,NDUFB5,PFKFB2,PPARA,PRKAA2,SDHD,UQCRC2,UQCR11,AK3,MLXIPL,DHTKD1
3_Member	GO Biological Processes	GO:1901137	carbohydrate derivative biosynthetic process	-4.65922	-2.19857	36/776	ATP5F1A,ATP5F1B,DLD,ACSL1,GPD1,HAS2,HIF1A,HK1,PDGFRB,PDHA1,PDK2,PDK4,PFKFB2,PPARA,PRKAA2,RPN2,RRM2,ST3GAL1,ST8SIA2,PUDP,B3GALT2,TRIP11,CHP1,AK3,MLXIPL,DHTKD1,CHST7,C1GALT1,UXS1,TET1,CHST9,MAGT1,GAL3ST3,PIGS,MUC17,B3GALNT2
3_Member	GO Biological Processes	GO:0032787	monocarboxylic acid metabolic process	-4.65869	-2.19857	32/653	ALDH1A3,ABCD2,CD36,CYP1B1,DLD,ECH1,ACSL1,GLO1,GOT2,GPD1,HIF1A,HK1,LPL,PCCA,PDHA1,PDK2,PDK4,PFKFB2,PHYH,PPARA,PRKAA2,VDAC1,XBP1,NR4A3,QKI,LIAS,MLXIPL,PDZD11,ABHD10,DHTKD1,STARD4,PTGR2
3_Member	GO Biological Processes	GO:0009199	ribonucleoside triphosphate metabolic process	-4.62992	-2.18241	21/341	ATP5F1A,ATP5F1B,COX15,DLD,FXN,GPD1,HIF1A,HK1,HSPA8,MOCS2,NDUFA10,NDUFB5,PFKFB2,PPARA,PRKAA2,SDHD,UQCRC2,UQCR11,AK3,MLXIPL,DHTKD1
3_Member	GO Biological Processes	GO:0009144	purine nucleoside triphosphate metabolic process	-4.61116	-2.16904	21/342	ATP5F1A,ATP5F1B,COX15,DLD,FXN,GPD1,HIF1A,HK1,HSPA8,MOCS2,NDUFA10,NDUFB5,PFKFB2,PPARA,PRKAA2,SDHD,UQCRC2,UQCR11,AK3,MLXIPL,DHTKD1
3_Member	GO Biological Processes	GO:0009150	purine ribonucleotide metabolic process	-4.53291	-2.12183	28/543	ATP5F1A,ATP5F1B,COX15,DLD,ACSL1,FXN,GPD1,HIF1A,HK1,HMGCS2,HSPA8,MOCS2,NDUFA10,NDUFB5,PDHA1,PDK2,PDK4,PFKFB2,PPARA,PRKAA2,SDHD,UQCRC2,SUCLA2,UQCR11,ACOT9,AK3,MLXIPL,DHTKD1
3_Member	GO Biological Processes	GO:0072524	pyridine-containing compound metabolic process	-4.52696	-2.12084	15/196	DLD,GPD1,HIF1A,HK1,MDH2,PDHA1,PFKFB2,PPARA,PRKAA2,PDXK,GPD1L,NNT,MLXIPL,RNLS,DHTKD1
3_Member	GO Biological Processes	GO:0062013	positive regulation of small molecule metabolic process	-4.47041	-2.07885	13/153	ABCD2,FGF1,GPD1,HAS2,HIF1A,PFKFB2,PPARA,PRKAA2,NR4A3,EPM2AIP1,SORBS1,MLXIPL,STARD4
3_Member	GO Biological Processes	GO:0009259	ribonucleotide metabolic process	-4.32524	-1.97028	28/558	ATP5F1A,ATP5F1B,COX15,DLD,ACSL1,FXN,GPD1,HIF1A,HK1,HMGCS2,HSPA8,MOCS2,NDUFA10,NDUFB5,PDHA1,PDK2,PDK4,PFKFB2,PPARA,PRKAA2,SDHD,UQCRC2,SUCLA2,UQCR11,ACOT9,AK3,MLXIPL,DHTKD1
3_Member	GO Biological Processes	GO:0046034	ATP metabolic process	-4.31264	-1.96204	19/305	ATP5F1A,ATP5F1B,COX15,DLD,FXN,GPD1,HIF1A,HK1,HSPA8,NDUFA10,NDUFB5,PFKFB2,PPARA,PRKAA2,SDHD,UQCRC2,UQCR11,MLXIPL,DHTKD1
3_Member	GO Biological Processes	GO:0006733	oxidoreduction coenzyme metabolic process	-4.25347	-1.93534	15/207	DLD,GPD1,HIF1A,HK1,MDH2,PDHA1,PFKFB2,PPARA,PRKAA2,GPD1L,NNT,MLXIPL,RNLS,DHTKD1,PPTC7
3_Member	GO Biological Processes	GO:0009141	nucleoside triphosphate metabolic process	-4.25263	-1.93534	21/362	ATP5F1A,ATP5F1B,COX15,DLD,FXN,GPD1,HIF1A,HK1,HSPA8,MOCS2,NDUFA10,NDUFB5,PFKFB2,PPARA,PRKAA2,SDHD,UQCRC2,UQCR11,AK3,MLXIPL,DHTKD1
3_Member	GO Biological Processes	GO:0051194	positive regulation of cofactor metabolic process	-4.14368	-1.85731	6/33	GPD1,HIF1A,PFKFB2,PRKAA2,NNT,MLXIPL
3_Member	GO Biological Processes	GO:0009167	purine ribonucleoside monophosphate metabolic process	-4.14345	-1.85731	20/341	ATP5F1A,ATP5F1B,COX15,DLD,FXN,GPD1,HIF1A,HK1,HSPA8,NDUFA10,NDUFB5,PFKFB2,PPARA,PRKAA2,SDHD,UQCRC2,UQCR11,AK3,MLXIPL,DHTKD1
3_Member	GO Biological Processes	GO:0009126	purine nucleoside monophosphate metabolic process	-4.12601	-1.84853	20/342	ATP5F1A,ATP5F1B,COX15,DLD,FXN,GPD1,HIF1A,HK1,HSPA8,NDUFA10,NDUFB5,PFKFB2,PPARA,PRKAA2,SDHD,UQCRC2,UQCR11,AK3,MLXIPL,DHTKD1
3_Member	GO Biological Processes	GO:0019362	pyridine nucleotide metabolic process	-4.11126	-1.84679	14/189	DLD,GPD1,HIF1A,HK1,MDH2,PDHA1,PFKFB2,PPARA,PRKAA2,GPD1L,NNT,MLXIPL,RNLS,DHTKD1
3_Member	GO Biological Processes	GO:0046496	nicotinamide nucleotide metabolic process	-4.11126	-1.84679	14/189	DLD,GPD1,HIF1A,HK1,MDH2,PDHA1,PFKFB2,PPARA,PRKAA2,GPD1L,NNT,MLXIPL,RNLS,DHTKD1
3_Member	GO Biological Processes	GO:0090407	organophosphate biosynthetic process	-4.09595	-1.83877	32/699	ATP5F1A,ATP5F1B,CSNK2A1,DLD,ACSL1,GARS1,GPD1,HIF1A,HK1,HMGCS2,MOCS2,PDHA1,PDK2,PDK4,PFKFB2,PIK3R1,PLCL1,PPARA,PRKAA2,RRM2,PIP5K1B,PDXK,GPD1L,PLCL2,AK3,MLXIPL,RNLS,DHTKD1,PIGS,FITM2,LCLAT1,SERINC5
3_Member	GO Biological Processes	GO:0006163	purine nucleotide metabolic process	-4.08815	-1.83446	28/576	ATP5F1A,ATP5F1B,COX15,DLD,ACSL1,FXN,GPD1,HIF1A,HK1,HMGCS2,HSPA8,MOCS2,NDUFA10,NDUFB5,PDHA1,PDK2,PDK4,PFKFB2,PPARA,PRKAA2,SDHD,UQCRC2,SUCLA2,UQCR11,ACOT9,AK3,MLXIPL,DHTKD1
3_Member	GO Biological Processes	GO:0045913	positive regulation of carbohydrate metabolic process	-4.07313	-1.8229	9/83	GPD1,HAS2,HIF1A,PFKFB2,PPARA,PRKAA2,EPM2AIP1,SORBS1,MLXIPL
3_Member	GO Biological Processes	GO:0019693	ribose phosphate metabolic process	-4.06259	-1.81579	28/578	ATP5F1A,ATP5F1B,COX15,DLD,ACSL1,FXN,GPD1,HIF1A,HK1,HMGCS2,HSPA8,MOCS2,NDUFA10,NDUFB5,PDHA1,PDK2,PDK4,PFKFB2,PPARA,PRKAA2,SDHD,UQCRC2,SUCLA2,UQCR11,ACOT9,AK3,MLXIPL,DHTKD1
3_Member	GO Biological Processes	GO:0072521	purine-containing compound metabolic process	-4.00802	-1.77221	29/613	ATP5F1A,ATP5F1B,COX15,DLD,ACSL1,FXN,GPD1,HIF1A,HK1,HMGCS2,HSPA8,MOCS2,NDUFA10,NDUFB5,PDHA1,PDK2,PDK4,PFKFB2,PPARA,PRKAA2,SDHD,UQCRC2,SUCLA2,ABCG2,UQCR11,ACOT9,AK3,MLXIPL,DHTKD1
3_Member	GO Biological Processes	GO:0045821	positive regulation of glycolytic process	-3.92087	-1.71328	5/23	GPD1,HIF1A,PFKFB2,PRKAA2,MLXIPL
3_Member	GO Biological Processes	GO:0009161	ribonucleoside monophosphate metabolic process	-3.90635	-1.70188	20/355	ATP5F1A,ATP5F1B,COX15,DLD,FXN,GPD1,HIF1A,HK1,HSPA8,NDUFA10,NDUFB5,PFKFB2,PPARA,PRKAA2,SDHD,UQCRC2,UQCR11,AK3,MLXIPL,DHTKD1
3_Member	GO Biological Processes	GO:0030813	positive regulation of nucleotide catabolic process	-3.7382	-1.5835	5/25	GPD1,HIF1A,PFKFB2,PRKAA2,MLXIPL
3_Member	GO Biological Processes	GO:0051197	positive regulation of coenzyme metabolic process	-3.7382	-1.5835	5/25	GPD1,HIF1A,PFKFB2,PRKAA2,MLXIPL
3_Member	GO Biological Processes	GO:0051196	regulation of coenzyme metabolic process	-3.62034	-1.51525	9/95	GPD1,HIF1A,PDK2,PDK4,PFKFB2,PPARA,PRKAA2,MLXIPL,PPTC7
3_Member	GO Biological Processes	GO:0009123	nucleoside monophosphate metabolic process	-3.57697	-1.48164	20/376	ATP5F1A,ATP5F1B,COX15,DLD,FXN,GPD1,HIF1A,HK1,HSPA8,NDUFA10,NDUFB5,PFKFB2,PPARA,PRKAA2,SDHD,UQCRC2,UQCR11,AK3,MLXIPL,DHTKD1
3_Member	GO Biological Processes	GO:0051193	regulation of cofactor metabolic process	-3.53163	-1.45014	10/119	GPD1,HIF1A,PDK2,PDK4,PFKFB2,PPARA,PRKAA2,NNT,MLXIPL,PPTC7
3_Member	GO Biological Processes	GO:0005975	carbohydrate metabolic process	-3.49232	-1.42952	28/626	COX11,CYB5A,GLO1,GOT2,GPD1,HAS2,HIF1A,HK1,MDH2,PDHA1,PDK2,PDK4,PFKFB2,PPARA,PPP1R3A,PRKAA2,ST8SIA2,B3GALT2,GSTO1,EPM2AIP1,SORBS1,GPD1L,MLXIPL,ABHD10,DHTKD1,CHST7,CHST9,GAL3ST3
3_Member	GO Biological Processes	GO:0009165	nucleotide biosynthetic process	-3.43029	-1.38504	20/386	ATP5F1A,ATP5F1B,DLD,ACSL1,GARS1,GPD1,HIF1A,HK1,PDHA1,PDK2,PDK4,PFKFB2,PPARA,PRKAA2,RRM2,AK3,MLXIPL,RNLS,DHTKD1,LCLAT1
3_Member	GO Biological Processes	GO:1901293	nucleoside phosphate biosynthetic process	-3.37333	-1.33871	20/390	ATP5F1A,ATP5F1B,DLD,ACSL1,GARS1,GPD1,HIF1A,HK1,PDHA1,PDK2,PDK4,PFKFB2,PPARA,PRKAA2,RRM2,AK3,MLXIPL,RNLS,DHTKD1,LCLAT1
3_Member	GO Biological Processes	GO:0009152	purine ribonucleotide biosynthetic process	-3.30755	-1.28809	16/280	ATP5F1A,ATP5F1B,DLD,ACSL1,GPD1,HIF1A,HK1,PDHA1,PDK2,PDK4,PFKFB2,PPARA,PRKAA2,AK3,MLXIPL,DHTKD1
3_Member	GO Biological Processes	GO:0046394	carboxylic acid biosynthetic process	-3.19132	-1.21363	22/464	ALDH1A3,ABCD2,DHFR,GOT2,GPD1,HAS2,HIF1A,HK1,LPL,PDK4,PFKFB2,PPARA,PRKAA2,XBP1,SUCLA2,QKI,LIAS,MLXIPL,DHTKD1,STARD4,SERINC5,RIMKLA
3_Member	GO Biological Processes	GO:0016053	organic acid biosynthetic process	-3.179	-1.20498	22/465	ALDH1A3,ABCD2,DHFR,GOT2,GPD1,HAS2,HIF1A,HK1,LPL,PDK4,PFKFB2,PPARA,PRKAA2,XBP1,SUCLA2,QKI,LIAS,MLXIPL,DHTKD1,STARD4,SERINC5,RIMKLA
3_Member	GO Biological Processes	GO:0009260	ribonucleotide biosynthetic process	-3.09586	-1.1535	16/293	ATP5F1A,ATP5F1B,DLD,ACSL1,GPD1,HIF1A,HK1,PDHA1,PDK2,PDK4,PFKFB2,PPARA,PRKAA2,AK3,MLXIPL,DHTKD1
3_Member	GO Biological Processes	GO:0006631	fatty acid metabolic process	-3.03473	-1.10574	19/385	ABCD2,CD36,CYP1B1,DLD,ECH1,ACSL1,LPL,PCCA,PDK2,PDK4,PHYH,PPARA,PRKAA2,XBP1,NR4A3,QKI,LIAS,MLXIPL,PTGR2
3_Member	GO Biological Processes	GO:0006164	purine nucleotide biosynthetic process	-2.98787	-1.07154	16/300	ATP5F1A,ATP5F1B,DLD,ACSL1,GPD1,HIF1A,HK1,PDHA1,PDK2,PDK4,PFKFB2,PPARA,PRKAA2,AK3,MLXIPL,DHTKD1
3_Member	GO Biological Processes	GO:0046390	ribose phosphate biosynthetic process	-2.98787	-1.07154	16/300	ATP5F1A,ATP5F1B,DLD,ACSL1,GPD1,HIF1A,HK1,PDHA1,PDK2,PDK4,PFKFB2,PPARA,PRKAA2,AK3,MLXIPL,DHTKD1
3_Member	GO Biological Processes	GO:2001171	positive regulation of ATP biosynthetic process	-2.97324	-1.06375	5/36	GPD1,HIF1A,PFKFB2,PRKAA2,MLXIPL
3_Member	GO Biological Processes	GO:0062012	regulation of small molecule metabolic process	-2.87932	-1.00439	21/459	ABCD2,COX11,FGF1,GPD1,HAS2,HIF1A,ODC1,PDK2,PDK4,PFKFB2,PPARA,PRKAA2,PSMC2,PSMD13,REST,NR4A3,EPM2AIP1,SORBS1,MLXIPL,STARD4,PPTC7
3_Member	GO Biological Processes	GO:0072522	purine-containing compound biosynthetic process	-2.79763	-0.950822	16/313	ATP5F1A,ATP5F1B,DLD,ACSL1,GPD1,HIF1A,HK1,PDHA1,PDK2,PDK4,PFKFB2,PPARA,PRKAA2,AK3,MLXIPL,DHTKD1
3_Member	GO Biological Processes	GO:0072525	pyridine-containing compound biosynthetic process	-2.75079	-0.923943	10/150	GPD1,HIF1A,HK1,PFKFB2,PPARA,PRKAA2,PDXK,MLXIPL,RNLS,DHTKD1
3_Member	GO Biological Processes	GO:0046031	ADP metabolic process	-2.73197	-0.91413	9/126	GPD1,HIF1A,HK1,PFKFB2,PPARA,PRKAA2,AK3,MLXIPL,DHTKD1
3_Member	GO Biological Processes	GO:0006109	regulation of carbohydrate metabolic process	-2.68853	-0.890098	12/206	COX11,GPD1,HAS2,HIF1A,PDK2,PDK4,PFKFB2,PPARA,PRKAA2,EPM2AIP1,SORBS1,MLXIPL
3_Member	GO Biological Processes	GO:0001678	cellular glucose homeostasis	-2.68722	-0.890098	10/153	HIF1A,HK1,IGF1R,NGFR,OXCT1,PIK3R1,PRKAA2,SOX4,XBP1,MLXIPL
3_Member	GO Biological Processes	GO:0009127	purine nucleoside monophosphate biosynthetic process	-2.61416	-0.849124	11/183	ATP5F1A,ATP5F1B,GPD1,HIF1A,HK1,PFKFB2,PPARA,PRKAA2,AK3,MLXIPL,DHTKD1
3_Member	GO Biological Processes	GO:0009168	purine ribonucleoside monophosphate biosynthetic process	-2.61416	-0.849124	11/183	ATP5F1A,ATP5F1B,GPD1,HIF1A,HK1,PFKFB2,PPARA,PRKAA2,AK3,MLXIPL,DHTKD1
3_Member	GO Biological Processes	GO:0006754	ATP biosynthetic process	-2.5456	-0.809896	10/160	ATP5F1A,ATP5F1B,GPD1,HIF1A,HK1,PFKFB2,PPARA,PRKAA2,MLXIPL,DHTKD1
3_Member	GO Biological Processes	GO:0030810	positive regulation of nucleotide biosynthetic process	-2.49036	-0.771567	5/46	GPD1,HIF1A,PFKFB2,PRKAA2,MLXIPL
3_Member	GO Biological Processes	GO:1900373	positive regulation of purine nucleotide biosynthetic process	-2.49036	-0.771567	5/46	GPD1,HIF1A,PFKFB2,PRKAA2,MLXIPL
3_Member	GO Biological Processes	GO:0009135	purine nucleoside diphosphate metabolic process	-2.46452	-0.75639	9/138	GPD1,HIF1A,HK1,PFKFB2,PPARA,PRKAA2,AK3,MLXIPL,DHTKD1
3_Member	GO Biological Processes	GO:0009179	purine ribonucleoside diphosphate metabolic process	-2.46452	-0.75639	9/138	GPD1,HIF1A,HK1,PFKFB2,PPARA,PRKAA2,AK3,MLXIPL,DHTKD1
3_Member	GO Biological Processes	GO:1903580	positive regulation of ATP metabolic process	-2.44926	-0.749943	5/47	GPD1,HIF1A,PFKFB2,PRKAA2,MLXIPL
3_Member	GO Biological Processes	GO:0009185	ribonucleoside diphosphate metabolic process	-2.42313	-0.735291	9/140	GPD1,HIF1A,HK1,PFKFB2,PPARA,PRKAA2,AK3,MLXIPL,DHTKD1
3_Member	GO Biological Processes	GO:0006096	glycolytic process	-2.41548	-0.7334	8/115	GPD1,HIF1A,HK1,PFKFB2,PPARA,PRKAA2,MLXIPL,DHTKD1
3_Member	GO Biological Processes	GO:0055089	fatty acid homeostasis	-2.40837	-0.7334	3/15	PRKAA2,XBP1,MLXIPL
3_Member	GO Biological Processes	GO:0006757	ATP generation from ADP	-2.39262	-0.726582	8/116	GPD1,HIF1A,HK1,PFKFB2,PPARA,PRKAA2,MLXIPL,DHTKD1
3_Member	GO Biological Processes	GO:0072330	monocarboxylic acid biosynthetic process	-2.39233	-0.726582	16/344	ALDH1A3,ABCD2,GPD1,HIF1A,HK1,LPL,PDK4,PFKFB2,PPARA,PRKAA2,XBP1,QKI,LIAS,MLXIPL,DHTKD1,STARD4
3_Member	GO Biological Processes	GO:1900371	regulation of purine nucleotide biosynthetic process	-2.37004	-0.712219	8/117	GPD1,HIF1A,PDK2,PDK4,PFKFB2,PPARA,PRKAA2,MLXIPL
3_Member	GO Biological Processes	GO:0009156	ribonucleoside monophosphate biosynthetic process	-2.36997	-0.712219	11/197	ATP5F1A,ATP5F1B,GPD1,HIF1A,HK1,PFKFB2,PPARA,PRKAA2,AK3,MLXIPL,DHTKD1
3_Member	GO Biological Processes	GO:0030808	regulation of nucleotide biosynthetic process	-2.34772	-0.697825	8/118	GPD1,HIF1A,PDK2,PDK4,PFKFB2,PPARA,PRKAA2,MLXIPL
3_Member	GO Biological Processes	GO:0009206	purine ribonucleoside triphosphate biosynthetic process	-2.34038	-0.693074	10/171	ATP5F1A,ATP5F1B,GPD1,HIF1A,HK1,PFKFB2,PPARA,PRKAA2,MLXIPL,DHTKD1
3_Member	GO Biological Processes	GO:0042866	pyruvate biosynthetic process	-2.32566	-0.689817	8/119	GPD1,HIF1A,HK1,PFKFB2,PPARA,PRKAA2,MLXIPL,DHTKD1
3_Member	GO Biological Processes	GO:0009145	purine nucleoside triphosphate biosynthetic process	-2.32269	-0.688933	10/172	ATP5F1A,ATP5F1B,GPD1,HIF1A,HK1,PFKFB2,PPARA,PRKAA2,MLXIPL,DHTKD1
3_Member	GO Biological Processes	GO:0019217	regulation of fatty acid metabolic process	-2.28572	-0.665687	7/96	ABCD2,PDK2,PDK4,PPARA,PRKAA2,NR4A3,MLXIPL
3_Member	GO Biological Processes	GO:0019359	nicotinamide nucleotide biosynthetic process	-2.28469	-0.665687	9/147	GPD1,HIF1A,HK1,PFKFB2,PPARA,PRKAA2,MLXIPL,RNLS,DHTKD1
3_Member	GO Biological Processes	GO:0019363	pyridine nucleotide biosynthetic process	-2.28469	-0.665687	9/147	GPD1,HIF1A,HK1,PFKFB2,PPARA,PRKAA2,MLXIPL,RNLS,DHTKD1
3_Member	GO Biological Processes	GO:0009201	ribonucleoside triphosphate biosynthetic process	-2.23651	-0.641028	10/177	ATP5F1A,ATP5F1B,GPD1,HIF1A,HK1,PFKFB2,PPARA,PRKAA2,MLXIPL,DHTKD1
3_Member	GO Biological Processes	GO:0097009	energy homeostasis	-2.20287	-0.617197	4/34	CD36,PRKAA2,NR4A3,MLXIPL
3_Member	GO Biological Processes	GO:0009124	nucleoside monophosphate biosynthetic process	-2.19593	-0.610998	11/208	ATP5F1A,ATP5F1B,GPD1,HIF1A,HK1,PFKFB2,PPARA,PRKAA2,AK3,MLXIPL,DHTKD1
3_Member	GO Biological Processes	GO:0042593	glucose homeostasis	-2.11798	-0.563955	12/243	HIF1A,HK1,IGF1R,NGFR,OXCT1,PDK2,PDK4,PIK3R1,PRKAA2,SOX4,XBP1,MLXIPL
3_Member	GO Biological Processes	GO:0006110	regulation of glycolytic process	-2.11095	-0.561095	6/79	GPD1,HIF1A,PFKFB2,PPARA,PRKAA2,MLXIPL
3_Member	GO Biological Processes	GO:0033500	carbohydrate homeostasis	-2.10448	-0.558743	12/244	HIF1A,HK1,IGF1R,NGFR,OXCT1,PDK2,PDK4,PIK3R1,PRKAA2,SOX4,XBP1,MLXIPL
3_Member	GO Biological Processes	GO:0045981	positive regulation of nucleotide metabolic process	-2.0904	-0.54936	5/57	GPD1,HIF1A,PFKFB2,PRKAA2,MLXIPL
3_Member	GO Biological Processes	GO:1900544	positive regulation of purine nucleotide metabolic process	-2.0904	-0.54936	5/57	GPD1,HIF1A,PFKFB2,PRKAA2,MLXIPL
3_Member	GO Biological Processes	GO:0009132	nucleoside diphosphate metabolic process	-2.08555	-0.54663	9/158	GPD1,HIF1A,HK1,PFKFB2,PPARA,PRKAA2,AK3,MLXIPL,DHTKD1
3_Member	GO Biological Processes	GO:0043467	regulation of generation of precursor metabolites and energy	-2.08555	-0.54663	9/158	GPD1,HIF1A,PFKFB2,PPARA,PRKAA2,EPM2AIP1,TRAP1,SORBS1,MLXIPL
3_Member	GO Biological Processes	GO:0030811	regulation of nucleotide catabolic process	-2.05944	-0.532295	6/81	GPD1,HIF1A,PFKFB2,PPARA,PRKAA2,MLXIPL
3_Member	GO Biological Processes	GO:0009142	nucleoside triphosphate biosynthetic process	-2.05931	-0.532295	10/188	ATP5F1A,ATP5F1B,GPD1,HIF1A,HK1,PFKFB2,PPARA,PRKAA2,MLXIPL,DHTKD1
3_Member	GO Biological Processes	GO:0006165	nucleoside diphosphate phosphorylation	-2.02351	-0.509869	8/134	GPD1,HIF1A,HK1,PFKFB2,PPARA,PRKAA2,MLXIPL,DHTKD1
3_Member	GO Biological Processes	GO:0046939	nucleotide phosphorylation	-1.9869	-0.483258	8/136	GPD1,HIF1A,HK1,PFKFB2,PPARA,PRKAA2,MLXIPL,DHTKD1
3_Member	GO Biological Processes	GO:0009749	response to glucose	-1.91162	-0.431348	10/198	HIF1A,IGF1R,LPL,OXCT1,PFKFB2,PRKAA2,SLC8A1,SOX4,XBP1,MLXIPL
3_Member	GO Biological Processes	GO:0043470	regulation of carbohydrate catabolic process	-1.89185	-0.416897	6/88	GPD1,HIF1A,PFKFB2,PPARA,PRKAA2,MLXIPL
3_Member	GO Biological Processes	GO:1900542	regulation of purine nucleotide metabolic process	-1.88166	-0.412533	8/142	GPD1,HIF1A,PDK2,PDK4,PFKFB2,PPARA,PRKAA2,MLXIPL
3_Member	GO Biological Processes	GO:0009743	response to carbohydrate	-1.87507	-0.412533	11/231	ERCC1,HIF1A,IGF1R,LPL,OXCT1,PFKFB2,PRKAA2,SLC8A1,SOX4,XBP1,MLXIPL
3_Member	GO Biological Processes	GO:0009746	response to hexose	-1.84212	-0.388596	10/203	HIF1A,IGF1R,LPL,OXCT1,PFKFB2,PRKAA2,SLC8A1,SOX4,XBP1,MLXIPL
3_Member	GO Biological Processes	GO:0006140	regulation of nucleotide metabolic process	-1.81511	-0.371901	8/146	GPD1,HIF1A,PDK2,PDK4,PFKFB2,PPARA,PRKAA2,MLXIPL
3_Member	GO Biological Processes	GO:0034284	response to monosaccharide	-1.77533	-0.356224	10/208	HIF1A,IGF1R,LPL,OXCT1,PFKFB2,PRKAA2,SLC8A1,SOX4,XBP1,MLXIPL
3_Member	GO Biological Processes	GO:2001169	regulation of ATP biosynthetic process	-1.72141	-0.316772	6/96	GPD1,HIF1A,PFKFB2,PPARA,PRKAA2,MLXIPL
3_Member	GO Biological Processes	GO:0071333	cellular response to glucose stimulus	-1.54755	-0.21315	7/134	HIF1A,IGF1R,OXCT1,PRKAA2,SOX4,XBP1,MLXIPL
3_Member	GO Biological Processes	GO:0006633	fatty acid biosynthetic process	-1.53336	-0.202529	8/165	ABCD2,LPL,PDK4,PRKAA2,XBP1,QKI,LIAS,MLXIPL
3_Member	GO Biological Processes	GO:0071331	cellular response to hexose stimulus	-1.51732	-0.195675	7/136	HIF1A,IGF1R,OXCT1,PRKAA2,SOX4,XBP1,MLXIPL
3_Member	GO Biological Processes	GO:0071326	cellular response to monosaccharide stimulus	-1.50246	-0.185689	7/137	HIF1A,IGF1R,OXCT1,PRKAA2,SOX4,XBP1,MLXIPL
3_Member	GO Biological Processes	GO:0016052	carbohydrate catabolic process	-1.49776	-0.183394	9/199	GPD1,HIF1A,HK1,PFKFB2,PPARA,PRKAA2,MLXIPL,ABHD10,DHTKD1
3_Member	GO Biological Processes	GO:0042304	regulation of fatty acid biosynthetic process	-1.49142	-0.181417	4/55	ABCD2,PDK4,PRKAA2,MLXIPL
3_Member	GO Biological Processes	GO:0055081	anion homeostasis	-1.41852	-0.138641	4/58	PRKAA2,XBP1,XPR1,MLXIPL
3_Member	GO Biological Processes	GO:0071322	cellular response to carbohydrate stimulus	-1.38934	-0.118285	7/145	HIF1A,IGF1R,OXCT1,PRKAA2,SOX4,XBP1,MLXIPL
3_Member	GO Biological Processes	GO:0009166	nucleotide catabolic process	-1.31026	-0.0661945	8/183	GPD1,HIF1A,HK1,PFKFB2,PPARA,PRKAA2,MLXIPL,DHTKD1
4_Summary	GO Biological Processes	GO:0030239	myofibril assembly	-8.22271	-4.98606	13/73	ACTA1,ACTN2,CASQ1,CFL2,PDGFRB,PRKAR1A,TPM1,TTN,LDB3,AKAP13,LMOD3,SYNPO2L,MYLK3,PIK3R1,SFRP1,TAC1,SORBS1,CAPZA2,CD36,CYP1B1,HSPA8,MAP1A,RGS4,SPTBN1,MFAP5,SORBS2,KIF14,NCKAP1,TUBGCP2,CHP1,MAPRE1,NIN,KLHL24,WDR73,KANK4,BCL6,CAMK2D,FGF12,FLNB,SELE,SGCD,TNNI1,PDLIM5,TRIM32,GPD1L,XIRP2,NRK,SMTNL2,AMPH,SH3PXD2A,INTS6,PFDN2,PRKAA2,CHMP3
4_Member	GO Biological Processes	GO:0030239	myofibril assembly	-8.22271	-4.98606	13/73	ACTA1,ACTN2,CASQ1,CFL2,PDGFRB,PRKAR1A,TPM1,TTN,LDB3,AKAP13,LMOD3,SYNPO2L,MYLK3
4_Member	GO Biological Processes	GO:0045214	sarcomere organization	-6.70934	-3.73895	10/53	ACTN2,CASQ1,CFL2,PRKAR1A,TPM1,TTN,LDB3,AKAP13,SYNPO2L,MYLK3
4_Member	GO Biological Processes	GO:0010927	cellular component assembly involved in morphogenesis	-5.83301	-3.0622	13/115	ACTA1,ACTN2,CASQ1,CFL2,PDGFRB,PRKAR1A,TPM1,TTN,LDB3,AKAP13,LMOD3,SYNPO2L,MYLK3
4_Member	GO Biological Processes	GO:0031032	actomyosin structure organization	-5.6635	-2.95443	17/200	ACTA1,ACTN2,CASQ1,CFL2,PDGFRB,PIK3R1,PRKAR1A,SFRP1,TAC1,TPM1,TTN,SORBS1,LDB3,AKAP13,LMOD3,SYNPO2L,MYLK3
4_Member	GO Biological Processes	GO:0097435	supramolecular fiber organization	-5.5912	-2.92184	35/674	ACTA1,ACTN2,CAPZA2,CASQ1,CD36,CFL2,CYP1B1,HSPA8,MAP1A,PDGFRB,PIK3R1,PRKAR1A,RGS4,SFRP1,SPTBN1,TAC1,TPM1,TTN,MFAP5,SORBS2,KIF14,SORBS1,NCKAP1,TUBGCP2,LDB3,AKAP13,CHP1,MAPRE1,NIN,KLHL24,LMOD3,SYNPO2L,WDR73,MYLK3,KANK4
4_Member	GO Biological Processes	GO:0030029	actin filament-based process	-4.85137	-2.33963	36/760	ACTA1,ACTN2,BCL6,CAMK2D,CAPZA2,CASQ1,CFL2,FGF12,FLNB,PDGFRB,PIK3R1,PRKAR1A,RGS4,SELE,SFRP1,SGCD,SPTBN1,TAC1,TNNI1,TPM1,TTN,SORBS2,SORBS1,PDLIM5,NCKAP1,LDB3,AKAP13,TRIM32,GPD1L,LMOD3,SYNPO2L,MYLK3,XIRP2,KANK4,NRK,SMTNL2
4_Member	GO Biological Processes	GO:0030036	actin cytoskeleton organization	-3.74266	-1.5835	30/667	ACTA1,ACTN2,BCL6,CAPZA2,CASQ1,CFL2,FLNB,PDGFRB,PIK3R1,PRKAR1A,RGS4,SFRP1,SPTBN1,TAC1,TPM1,TTN,SORBS2,SORBS1,PDLIM5,NCKAP1,LDB3,AKAP13,TRIM32,LMOD3,SYNPO2L,MYLK3,XIRP2,KANK4,NRK,SMTNL2
4_Member	GO Biological Processes	GO:1902903	regulation of supramolecular fiber organization	-3.50596	-1.43639	19/352	ACTN2,CAPZA2,CFL2,HSPA8,MAP1A,PIK3R1,RGS4,SFRP1,SPTBN1,TAC1,TPM1,NCKAP1,AKAP13,MAPRE1,NIN,LMOD3,SYNPO2L,MYLK3,KANK4
4_Member	GO Cellular Components	GO:0015629	actin cytoskeleton	-3.41951	-1.37641	24/507	ACTA1,ACTN2,AMPH,CAPZA2,CFL2,FLNB,SPTBN1,TNNI1,TPM1,TTN,SORBS2,SH3PXD2A,SORBS1,PDLIM5,NCKAP1,LDB3,AKAP13,TRIM32,INTS6,LMOD3,SYNPO2L,MYLK3,XIRP2,SMTNL2
4_Member	GO Biological Processes	GO:0051493	regulation of cytoskeleton organization	-2.4297	-0.738072	22/534	ACTN2,CAPZA2,CFL2,MAP1A,PDGFRB,PFDN2,PIK3R1,PRKAA2,RGS4,SFRP1,SPTBN1,TAC1,TPM1,NCKAP1,AKAP13,MAPRE1,NIN,CHMP3,LMOD3,SYNPO2L,MYLK3,KANK4
4_Member	GO Biological Processes	GO:0032956	regulation of actin cytoskeleton organization	-2.39233	-0.726582	16/344	ACTN2,CAPZA2,CFL2,PDGFRB,PIK3R1,RGS4,SFRP1,SPTBN1,TAC1,TPM1,NCKAP1,AKAP13,LMOD3,SYNPO2L,MYLK3,KANK4
4_Member	GO Biological Processes	GO:0051495	positive regulation of cytoskeleton organization	-2.36192	-0.707026	12/226	ACTN2,CFL2,PFDN2,SFRP1,TAC1,TPM1,NCKAP1,MAPRE1,NIN,LMOD3,SYNPO2L,MYLK3
4_Member	GO Biological Processes	GO:0110020	regulation of actomyosin structure organization	-2.31054	-0.678445	7/95	PIK3R1,SFRP1,TAC1,TPM1,AKAP13,SYNPO2L,MYLK3
4_Member	GO Biological Processes	GO:0110053	regulation of actin filament organization	-2.28161	-0.663405	13/261	ACTN2,CAPZA2,CFL2,PIK3R1,RGS4,SFRP1,SPTBN1,TAC1,TPM1,NCKAP1,LMOD3,SYNPO2L,KANK4
4_Member	GO Biological Processes	GO:1902905	positive regulation of supramolecular fiber organization	-2.25753	-0.647298	11/204	ACTN2,CFL2,SFRP1,TAC1,TPM1,NCKAP1,MAPRE1,NIN,LMOD3,SYNPO2L,MYLK3
4_Member	GO Biological Processes	GO:0032970	regulation of actin filament-based process	-2.24	-0.64145	17/389	ACTN2,CAMK2D,CAPZA2,CFL2,PDGFRB,PIK3R1,RGS4,SFRP1,SPTBN1,TAC1,TPM1,NCKAP1,AKAP13,LMOD3,SYNPO2L,MYLK3,KANK4
4_Member	GO Biological Processes	GO:0007015	actin filament organization	-2.10384	-0.558743	17/402	ACTA1,ACTN2,CAPZA2,CFL2,PIK3R1,RGS4,SFRP1,SPTBN1,TAC1,TPM1,TTN,SORBS2,SORBS1,NCKAP1,LMOD3,SYNPO2L,KANK4
4_Member	GO Biological Processes	GO:0030038	contractile actin filament bundle assembly	-1.64347	-0.264207	6/100	PIK3R1,SFRP1,TAC1,TPM1,SORBS1,SYNPO2L
4_Member	GO Biological Processes	GO:0043149	stress fiber assembly	-1.64347	-0.264207	6/100	PIK3R1,SFRP1,TAC1,TPM1,SORBS1,SYNPO2L
4_Member	GO Biological Processes	GO:0051496	positive regulation of stress fiber assembly	-1.59715	-0.241752	4/51	SFRP1,TAC1,TPM1,SYNPO2L
4_Member	GO Biological Processes	GO:0051492	regulation of stress fiber assembly	-1.42884	-0.140823	5/84	PIK3R1,SFRP1,TAC1,TPM1,SYNPO2L
4_Member	GO Biological Processes	GO:0032233	positive regulation of actin filament bundle assembly	-1.35048	-0.0933008	4/61	SFRP1,TAC1,TPM1,SYNPO2L
5_Summary	GO Biological Processes	GO:0006091	generation of precursor metabolites and energy	-8.16641	-4.96194	35/526	SLC25A4,ASPH,ATP5F1A,ATP5F1B,COX11,COX15,CYB5A,DLD,FXN,GPD1,HIF1A,HK1,HMGCS2,MDH2,NDUFA10,NDUFB5,OXA1L,OXCT1,PDHA1,PFKFB2,PPARA,PPP1R3A,PRKAA2,SDHD,UQCRC2,NR4A3,SUCLA2,EPM2AIP1,TRAP1,SORBS1,UQCR11,NNT,MLXIPL,DHTKD1,FAHD1,ST3GAL1,PRDX4,ALDH1A3,CYP1B1,DHFR,PHYH,RRM2,SOD2,GSTO1,GPD1L,OXR1,STEAP3,RNLS,TET1,PTGR2
5_Member	GO Biological Processes	GO:0006091	generation of precursor metabolites and energy	-8.16641	-4.96194	35/526	SLC25A4,ASPH,ATP5F1A,ATP5F1B,COX11,COX15,CYB5A,DLD,FXN,GPD1,HIF1A,HK1,HMGCS2,MDH2,NDUFA10,NDUFB5,OXA1L,OXCT1,PDHA1,PFKFB2,PPARA,PPP1R3A,PRKAA2,SDHD,UQCRC2,NR4A3,SUCLA2,EPM2AIP1,TRAP1,SORBS1,UQCR11,NNT,MLXIPL,DHTKD1,FAHD1
5_Member	GO Biological Processes	GO:0009060	aerobic respiration	-7.26986	-4.208	13/87	COX15,DLD,FXN,HIF1A,MDH2,OXA1L,PDHA1,SDHD,UQCRC2,SUCLA2,NNT,DHTKD1,FAHD1
5_Member	GO Biological Processes	GO:0045333	cellular respiration	-7.25757	-4.208	19/193	COX15,DLD,FXN,GPD1,HIF1A,MDH2,NDUFA10,NDUFB5,OXA1L,PDHA1,SDHD,UQCRC2,NR4A3,SUCLA2,TRAP1,UQCR11,NNT,DHTKD1,FAHD1
5_Member	GO Biological Processes	GO:0015980	energy derivation by oxidation of organic compounds	-6.42042	-3.51698	22/285	COX15,DLD,FXN,GPD1,HIF1A,MDH2,NDUFA10,NDUFB5,OXA1L,PDHA1,PPP1R3A,SDHD,UQCRC2,NR4A3,SUCLA2,EPM2AIP1,TRAP1,SORBS1,UQCR11,NNT,DHTKD1,FAHD1
5_Member	GO Biological Processes	GO:0006099	tricarboxylic acid cycle	-6.25805	-3.38442	8/34	DLD,MDH2,PDHA1,SDHD,SUCLA2,NNT,DHTKD1,FAHD1
5_Member	GO Biological Processes	GO:0006101	citrate metabolic process	-6.15371	-3.29448	8/35	DLD,MDH2,PDHA1,SDHD,SUCLA2,NNT,DHTKD1,FAHD1
5_Member	GO Biological Processes	GO:0072350	tricarboxylic acid metabolic process	-5.76983	-3.02129	8/39	DLD,MDH2,PDHA1,SDHD,SUCLA2,NNT,DHTKD1,FAHD1
5_Member	GO Biological Processes	GO:0016999	antibiotic metabolic process	-2.7294	-0.914099	10/151	DLD,MDH2,PDHA1,SDHD,ST3GAL1,SUCLA2,PRDX4,NNT,DHTKD1,FAHD1
5_Member	GO Molecular Functions	GO:0016491	oxidoreductase activity	-2.6014	-0.842984	29/752	ALDH1A3,ASPH,COX11,COX15,CYB5A,CYP1B1,DHFR,DLD,FXN,GPD1,MDH2,NDUFA10,NDUFB5,PDHA1,PHYH,RRM2,SDHD,SOD2,GSTO1,PRDX4,UQCR11,GPD1L,NNT,OXR1,STEAP3,RNLS,DHTKD1,TET1,PTGR2
6_Summary	GO Biological Processes	GO:0003012	muscle system process	-7.31578	-4.22045	31/465	ACTA1,ACTN2,ASPH,CAMK2D,CASQ1,DTNA,FGF12,GATA6,GNAO1,PPP1R12B,PPARA,RGS4,SGCD,SLC8A1,TNNI1,TPM1,TTN,SLMAP,NR4A3,SORBS2,GSTO1,AKAP6,SORBS1,PDLIM5,AKAP13,GPD1L,SYNM,LMOD3,MLIP,NPNT,STAC2,GLP1R,KCNK3,TAC1,RNLS,CTSC,FMR1,INHBA,SNX5,FBXO32,SOD2,MYLK3
6_Member	GO Biological Processes	GO:0003012	muscle system process	-7.31578	-4.22045	31/465	ACTA1,ACTN2,ASPH,CAMK2D,CASQ1,DTNA,FGF12,GATA6,GNAO1,PPP1R12B,PPARA,RGS4,SGCD,SLC8A1,TNNI1,TPM1,TTN,SLMAP,NR4A3,SORBS2,GSTO1,AKAP6,SORBS1,PDLIM5,AKAP13,GPD1L,SYNM,LMOD3,MLIP,NPNT,STAC2
6_Member	GO Biological Processes	GO:0006936	muscle contraction	-4.77031	-2.27615	22/360	ACTA1,ACTN2,ASPH,CAMK2D,CASQ1,DTNA,FGF12,GNAO1,PPP1R12B,SGCD,SLC8A1,TNNI1,TPM1,TTN,SLMAP,GSTO1,SORBS1,GPD1L,SYNM,LMOD3,NPNT,STAC2
6_Member	GO Biological Processes	GO:0006941	striated muscle contraction	-4.50362	-2.10241	14/174	CAMK2D,CASQ1,DTNA,FGF12,SGCD,SLC8A1,TNNI1,TPM1,TTN,GSTO1,GPD1L,SYNM,LMOD3,STAC2
6_Member	GO Biological Processes	GO:0003015	heart process	-3.6072	-1.50946	17/290	ASPH,CAMK2D,CASQ1,FGF12,GLP1R,GNAO1,KCNK3,RGS4,SGCD,SLC8A1,TAC1,TPM1,TTN,GSTO1,AKAP13,GPD1L,RNLS
6_Member	GO Biological Processes	GO:0060047	heart contraction	-3.30755	-1.28809	16/280	ASPH,CAMK2D,CASQ1,FGF12,GLP1R,GNAO1,KCNK3,RGS4,SGCD,SLC8A1,TAC1,TPM1,TTN,GSTO1,GPD1L,RNLS
6_Member	GO Biological Processes	GO:0070252	actin-mediated cell contraction	-2.98334	-1.06928	9/116	ACTA1,ACTN2,CAMK2D,FGF12,SGCD,TNNI1,TPM1,TTN,GPD1L
6_Member	GO Biological Processes	GO:0044057	regulation of system process	-2.93859	-1.04889	26/614	ASPH,CAMK2D,CASQ1,CTSC,FGF12,FMR1,GLP1R,GNAO1,INHBA,KCNK3,PPP1R12B,PPARA,RGS4,SLC8A1,TAC1,TNNI1,TPM1,NR4A3,GSTO1,AKAP6,GPD1L,SNX5,RNLS,MLIP,FBXO32,NPNT
6_Member	GO Biological Processes	GO:0030048	actin filament-based movement	-2.46452	-0.75639	9/138	ACTA1,ACTN2,CAMK2D,FGF12,SGCD,TNNI1,TPM1,TTN,GPD1L
6_Member	GO Biological Processes	GO:0008016	regulation of heart contraction	-2.40822	-0.7334	13/252	ASPH,CAMK2D,CASQ1,GLP1R,GNAO1,KCNK3,RGS4,SLC8A1,TAC1,TPM1,GSTO1,GPD1L,RNLS
6_Member	GO Biological Processes	GO:0002027	regulation of heart rate	-2.16668	-0.594958	7/101	CAMK2D,RGS4,SLC8A1,TAC1,TPM1,GPD1L,RNLS
6_Member	GO Biological Processes	GO:0003013	circulatory system process	-1.97747	-0.476293	21/551	ASPH,CAMK2D,CASQ1,FGF12,GLP1R,GNAO1,KCNK3,PPARA,RGS4,SGCD,SLC8A1,SOD2,TAC1,TPM1,TTN,GSTO1,AKAP13,GPD1L,SNX5,RNLS,MYLK3
6_Member	GO Biological Processes	GO:0060048	cardiac muscle contraction	-1.96889	-0.470162	8/137	CAMK2D,FGF12,SGCD,SLC8A1,TPM1,TTN,GSTO1,GPD1L
6_Member	GO Biological Processes	GO:1903522	regulation of blood circulation	-1.82893	-0.379412	13/298	ASPH,CAMK2D,CASQ1,GLP1R,GNAO1,KCNK3,RGS4,SLC8A1,TAC1,TPM1,GSTO1,GPD1L,RNLS
6_Member	GO Biological Processes	GO:0008015	blood circulation	-1.77833	-0.356224	20/541	ASPH,CAMK2D,CASQ1,FGF12,GLP1R,GNAO1,KCNK3,PPARA,RGS4,SGCD,SLC8A1,SOD2,TAC1,TPM1,TTN,GSTO1,GPD1L,SNX5,RNLS,MYLK3
7_Summary	GO Biological Processes	GO:0098662	inorganic cation transmembrane transport	-7.01781	-3.98943	41/752	ACTN2,ATP5F1A,ATP5F1B,ATP6V1E1,CACNA1E,CAMK2D,CASQ1,COX15,CYB5A,FGF12,FMR1,GRIN2A,KCNA7,KCNK3,PTPN3,RGS4,SCN3A,SLC8A1,SLC11A1,VDAC1,SLC30A1,SLMAP,GSTO1,AKAP6,YME1L1,CHP1,GPD1L,KCNH4,NNT,FAM155B,SLC25A37,CAB39,KLHL24,CNNM2,STEAP3,HECW2,MAGT1,SMDT1,SLC41A1,SCARA5,STAC2,CD36,GRIK2,TAC1,DLD,GABRA4,GABRB3,PIEZO2,PIK3R1,NR4A3,SORBS1,CLIC6,SLC38A1,GNAO1,PDGFRB,BEST3,ANK1,SYT9,HMGB1,INHBA,PKIA,REST,SFRP1…
7_Member	GO Biological Processes	GO:0098662	inorganic cation transmembrane transport	-7.01781	-3.98943	41/752	ACTN2,ATP5F1A,ATP5F1B,ATP6V1E1,CACNA1E,CAMK2D,CASQ1,COX15,CYB5A,FGF12,FMR1,GRIN2A,KCNA7,KCNK3,PTPN3,RGS4,SCN3A,SLC8A1,SLC11A1,VDAC1,SLC30A1,SLMAP,GSTO1,AKAP6,YME1L1,CHP1,GPD1L,KCNH4,NNT,FAM155B,SLC25A37,CAB39,KLHL24,CNNM2,STEAP3,HECW2,MAGT1,SMDT1,SLC41A1,SCARA5,STAC2
7_Member	GO Biological Processes	GO:2000649	regulation of sodium ion transmembrane transporter activity	-4.79076	-2.28527	8/52	CAMK2D,FGF12,PTPN3,SLMAP,CHP1,GPD1L,KLHL24,HECW2
7_Member	GO Biological Processes	GO:0001508	action potential	-4.4272	-2.06338	12/133	CAMK2D,CD36,FGF12,FMR1,GRIK2,PTPN3,SCN3A,SLC8A1,TAC1,SLMAP,AKAP6,GPD1L
7_Member	GO Biological Processes	GO:1902305	regulation of sodium ion transmembrane transport	-4.2214	-1.91455	8/62	CAMK2D,FGF12,PTPN3,SLMAP,CHP1,GPD1L,KLHL24,HECW2
7_Member	GO Biological Processes	GO:0042391	regulation of membrane potential	-4.00224	-1.77221	23/434	ACTN2,CACNA1E,CAMK2D,CD36,DLD,FGF12,FMR1,GABRA4,GABRB3,GRIK2,GRIN2A,KCNK3,PTPN3,RGS4,SCN3A,SLC8A1,TAC1,SLMAP,AKAP6,GPD1L,KCNH4,NNT,PIEZO2
7_Member	GO Biological Processes	GO:0002028	regulation of sodium ion transport	-3.99206	-1.7718	9/85	CAMK2D,FGF12,PTPN3,SLC8A1,SLMAP,CHP1,GPD1L,KLHL24,HECW2
7_Member	GO Biological Processes	GO:0034762	regulation of transmembrane transport	-3.80454	-1.6183	27/568	ACTN2,CACNA1E,CAMK2D,CASQ1,FGF12,FMR1,GRIN2A,KCNA7,PIK3R1,PTPN3,RGS4,SCN3A,SLC8A1,SLC30A1,SLMAP,NR4A3,GSTO1,AKAP6,SORBS1,CHP1,GPD1L,KCNH4,CAB39,CLIC6,KLHL24,HECW2,STAC2
7_Member	GO Biological Processes	GO:0034765	regulation of ion transmembrane transport	-3.72672	-1.58214	24/483	ACTN2,CACNA1E,CAMK2D,CASQ1,FGF12,FMR1,GRIN2A,KCNA7,PTPN3,RGS4,SCN3A,SLC8A1,SLC30A1,SLMAP,GSTO1,AKAP6,CHP1,GPD1L,KCNH4,CAB39,CLIC6,KLHL24,HECW2,STAC2
7_Member	GO Biological Processes	GO:1904063	negative regulation of cation transmembrane transport	-3.72639	-1.58214	9/92	ACTN2,CAMK2D,FGF12,FMR1,RGS4,SLC30A1,GSTO1,CAB39,HECW2
7_Member	GO Biological Processes	GO:0098900	regulation of action potential	-3.72182	-1.58074	7/55	CAMK2D,CD36,FGF12,FMR1,PTPN3,TAC1,SLMAP
7_Member	GO Biological Processes	GO:0032412	regulation of ion transmembrane transporter activity	-3.66448	-1.54295	16/260	ACTN2,CAMK2D,CASQ1,FGF12,FMR1,GRIN2A,PTPN3,SLMAP,GSTO1,AKAP6,CHP1,GPD1L,CAB39,KLHL24,HECW2,STAC2
7_Member	GO Biological Processes	GO:1904062	regulation of cation transmembrane transport	-3.66309	-1.54295	19/342	ACTN2,CAMK2D,CASQ1,FGF12,FMR1,GRIN2A,PTPN3,RGS4,SLC8A1,SLC30A1,SLMAP,GSTO1,AKAP6,CHP1,GPD1L,CAB39,KLHL24,HECW2,STAC2
7_Member	GO Biological Processes	GO:0035725	sodium ion transmembrane transport	-3.57244	-1.47952	11/140	CAMK2D,FGF12,PTPN3,SCN3A,SLC8A1,SLMAP,CHP1,GPD1L,KLHL24,HECW2,SLC41A1
7_Member	GO Biological Processes	GO:0022898	regulation of transmembrane transporter activity	-3.51687	-1.44337	16/268	ACTN2,CAMK2D,CASQ1,FGF12,FMR1,GRIN2A,PTPN3,SLMAP,GSTO1,AKAP6,CHP1,GPD1L,CAB39,KLHL24,HECW2,STAC2
7_Member	GO Biological Processes	GO:0015672	monovalent inorganic cation transport	-3.51521	-1.44337	25/530	ACTN2,ATP5F1A,ATP5F1B,ATP6V1E1,CAMK2D,COX15,CYB5A,FGF12,KCNA7,KCNK3,PTPN3,RGS4,SCN3A,SLC8A1,SLMAP,AKAP6,CHP1,GPD1L,KCNH4,NNT,CAB39,KLHL24,HECW2,SLC38A1,SLC41A1
7_Member	GO Biological Processes	GO:0034766	negative regulation of ion transmembrane transport	-3.3266	-1.29822	9/104	ACTN2,CAMK2D,FGF12,FMR1,RGS4,SLC30A1,GSTO1,CAB39,HECW2
7_Member	GO Biological Processes	GO:0010959	regulation of metal ion transport	-3.31733	-1.29307	20/394	ACTN2,CAMK2D,CASQ1,FGF12,FMR1,GNAO1,PDGFRB,PTPN3,RGS4,SLC8A1,SLC30A1,SLMAP,GSTO1,AKAP6,CHP1,GPD1L,CAB39,KLHL24,HECW2,STAC2
7_Member	GO Biological Processes	GO:0032409	regulation of transporter activity	-3.25736	-1.25507	16/283	ACTN2,CAMK2D,CASQ1,FGF12,FMR1,GRIN2A,PTPN3,SLMAP,GSTO1,AKAP6,CHP1,GPD1L,CAB39,KLHL24,HECW2,STAC2
7_Member	GO Biological Processes	GO:0043271	negative regulation of ion transport	-3.12661	-1.17395	11/158	ACTN2,CAMK2D,FGF12,FMR1,GNAO1,RGS4,SLC30A1,GSTO1,CAB39,HECW2,BEST3
7_Member	GO Biological Processes	GO:0051899	membrane depolarization	-3.06103	-1.12541	8/91	CACNA1E,CAMK2D,FGF12,PTPN3,SCN3A,SLC8A1,SLMAP,GPD1L
7_Member	GO Molecular Functions	GO:0044325	ion channel binding	-2.78001	-0.94235	9/124	ACTN2,ANK1,CAMK2D,FGF12,FMR1,SLC8A1,VDAC1,AKAP6,GPD1L
7_Member	GO Biological Processes	GO:0032413	negative regulation of ion transmembrane transporter activity	-2.76236	-0.932903	7/79	ACTN2,CAMK2D,FGF12,FMR1,GSTO1,CAB39,HECW2
7_Member	GO Biological Processes	GO:0043269	regulation of ion transport	-2.74615	-0.921892	28/701	ACTN2,CACNA1E,CAMK2D,CASQ1,FGF12,FMR1,GNAO1,GRIN2A,KCNA7,PDGFRB,PTPN3,RGS4,SCN3A,SLC8A1,SLC30A1,SLMAP,GSTO1,AKAP6,CHP1,GPD1L,KCNH4,CAB39,CLIC6,KLHL24,HECW2,SYT9,BEST3,STAC2
7_Member	GO Biological Processes	GO:2001257	regulation of cation channel activity	-2.70823	-0.899912	11/178	ACTN2,CAMK2D,CASQ1,FGF12,FMR1,GRIN2A,SLMAP,GSTO1,AKAP6,KLHL24,STAC2
7_Member	GO Biological Processes	GO:0034763	negative regulation of transmembrane transport	-2.66186	-0.873884	9/129	ACTN2,CAMK2D,FGF12,FMR1,RGS4,SLC30A1,GSTO1,CAB39,HECW2
7_Member	GO Biological Processes	GO:0006814	sodium ion transport	-2.48702	-0.770898	12/218	CAMK2D,FGF12,PTPN3,SCN3A,SLC8A1,SLMAP,CHP1,GPD1L,KLHL24,HECW2,SLC38A1,SLC41A1
7_Member	GO Biological Processes	GO:0032410	negative regulation of transporter activity	-2.44017	-0.741896	7/90	ACTN2,CAMK2D,FGF12,FMR1,GSTO1,CAB39,HECW2
7_Member	GO Biological Processes	GO:0003254	regulation of membrane depolarization	-2.37023	-0.712219	5/49	CAMK2D,FGF12,PTPN3,SLMAP,GPD1L
7_Member	GO Molecular Functions	GO:0017080	sodium channel regulator activity	-2.1139	-0.561095	4/36	CAMK2D,FGF12,PTPN3,GPD1L
7_Member	GO Biological Processes	GO:0086010	membrane depolarization during action potential	-2.07165	-0.53863	4/37	PTPN3,SCN3A,SLC8A1,SLMAP
7_Member	GO Biological Processes	GO:0051051	negative regulation of transport	-1.88964	-0.41526	20/527	ACTN2,CAMK2D,CD36,FGF12,FMR1,GNAO1,HMGB1,INHBA,PKIA,REST,RGS4,SFRP1,SLC30A1,GSTO1,TBC1D4,CHP1,CAB39,HECW2,BEST3,PROM2
7_Member	GO Biological Processes	GO:0086001	cardiac muscle cell action potential	-1.63544	-0.260594	5/74	CAMK2D,FGF12,SLC8A1,SLMAP,GPD1L
7_Member	GO Biological Processes	GO:0010765	positive regulation of sodium ion transport	-1.42206	-0.138875	3/34	FGF12,CHP1,GPD1L
8_Summary	GO Biological Processes	GO:0009896	positive regulation of catabolic process	-6.05966	-3.21421	27/424	ABCD2,CTSC,CSNK2A1,FMR1,GPD1,HIF1A,HMGB1,PAFAH1B2,PFKFB2,PPARA,PRKAA2,PSMC2,USP13,MFN2,TRIM32,CNOT1,TNRC6B,NNT,RCHY1,FBXO22,MLXIPL,HECW2,METTL14,FYCO1,ASB11,RBM24,NANOS1,ASPH,C6,GRIN2A,NGFR,REST,CRADD,TIMM17A,FBXW11,MAP1A,ODC1,CTSA,PTPN3,UBE3A
8_Member	GO Biological Processes	GO:0009896	positive regulation of catabolic process	-6.05966	-3.21421	27/424	ABCD2,CTSC,CSNK2A1,FMR1,GPD1,HIF1A,HMGB1,PAFAH1B2,PFKFB2,PPARA,PRKAA2,PSMC2,USP13,MFN2,TRIM32,CNOT1,TNRC6B,NNT,RCHY1,FBXO22,MLXIPL,HECW2,METTL14,FYCO1,ASB11,RBM24,NANOS1
8_Member	GO Biological Processes	GO:0031331	positive regulation of cellular catabolic process	-5.23451	-2.62427	23/362	ABCD2,CTSC,FMR1,GPD1,HIF1A,HMGB1,PAFAH1B2,PFKFB2,PPARA,PRKAA2,PSMC2,USP13,MFN2,CNOT1,TNRC6B,NNT,RCHY1,FBXO22,MLXIPL,METTL14,FYCO1,RBM24,NANOS1
8_Member	GO Biological Processes	GO:0045862	positive regulation of proteolysis	-2.16244	-0.592878	16/364	ASPH,C6,CTSC,FMR1,GRIN2A,HMGB1,NGFR,PSMC2,REST,CRADD,USP13,TIMM17A,TRIM32,FBXW11,RCHY1,FBXO22
8_Member	GO Biological Processes	GO:0042176	regulation of protein catabolic process	-1.98401	-0.482213	16/381	CTSC,CSNK2A1,FMR1,GRIN2A,MAP1A,ODC1,CTSA,PSMC2,PTPN3,UBE3A,USP13,TRIM32,RCHY1,FBXO22,HECW2,ASB11
8_Member	GO Biological Processes	GO:0045732	positive regulation of protein catabolic process	-1.6861	-0.290101	10/215	CTSC,CSNK2A1,FMR1,PSMC2,USP13,TRIM32,RCHY1,FBXO22,HECW2,ASB11
8_Member	GO Biological Processes	GO:1903050	regulation of proteolysis involved in cellular protein catabolic process	-1.31899	-0.072538	9/215	CTSC,CSNK2A1,FMR1,MAP1A,PSMC2,UBE3A,USP13,RCHY1,FBXO22
9_Summary	GO Biological Processes	GO:0010638	positive regulation of organelle organization	-5.90517	-3.09864	34/624	ACTN2,ANK1,BCL6,CFL2,ERCC1,FMR1,HIF1A,PDGFRB,PFDN2,SFRP1,TAC1,TCP1,TPM1,UBE2D3,UBE2L3,UBE2N,HRK,MFN2,HUWE1,CCT4,NCKAP1,MAPRE1,CCT5,CNOT1,CHTOP,NIN,PPHLN1,LMOD3,UBL5,FYCO1,SYNPO2L,TET1,MYLK3,SYT9,CAMK2D,SET,HECW2,STN1,SETD7
9_Member	GO Biological Processes	GO:0010638	positive regulation of organelle organization	-5.90517	-3.09864	34/624	ACTN2,ANK1,BCL6,CFL2,ERCC1,FMR1,HIF1A,PDGFRB,PFDN2,SFRP1,TAC1,TCP1,TPM1,UBE2D3,UBE2L3,UBE2N,HRK,MFN2,HUWE1,CCT4,NCKAP1,MAPRE1,CCT5,CNOT1,CHTOP,NIN,PPHLN1,LMOD3,UBL5,FYCO1,SYNPO2L,TET1,MYLK3,SYT9
9_Member	GO Biological Processes	GO:2001252	positive regulation of chromosome organization	-2.28777	-0.665687	10/174	BCL6,ERCC1,FMR1,TCP1,UBE2N,CCT4,CCT5,CHTOP,PPHLN1,TET1
9_Member	GO Biological Processes	GO:0033044	regulation of chromosome organization	-2.01929	-0.506284	15/345	BCL6,CAMK2D,ERCC1,FMR1,SET,TCP1,UBE2N,CCT4,CCT5,CHTOP,PPHLN1,HECW2,STN1,TET1,SETD7
9_Member	GO Biological Processes	GO:0031056	regulation of histone modification	-1.81511	-0.371901	8/146	BCL6,CAMK2D,FMR1,SET,UBE2N,CHTOP,TET1,SETD7
9_Member	GO Biological Processes	GO:1902275	regulation of chromatin organization	-1.6353	-0.260594	9/188	BCL6,CAMK2D,FMR1,SET,UBE2N,CHTOP,PPHLN1,TET1,SETD7
9_Member	GO Biological Processes	GO:1905269	positive regulation of chromatin organization	-1.58788	-0.235977	6/103	BCL6,FMR1,UBE2N,CHTOP,PPHLN1,TET1
9_Member	GO Biological Processes	GO:0031058	positive regulation of histone modification	-1.32074	-0.0739424	5/90	BCL6,FMR1,UBE2N,CHTOP,TET1
10_Summary	GO Biological Processes	GO:0098771	inorganic ion homeostasis	-5.87892	-3.08462	38/742	ATP5F1B,ATP6V1E1,CAMK2D,CASQ1,CD36,COX11,FXN,GLP1R,GPR17,GRIK2,GRIN2A,HIF1A,HMGB1,KCNK3,PDK2,PDK4,CCL13,SGCD,SKP1,SLC8A1,SLC11A1,TAC1,SLC30A1,TRIM24,XPR1,ABCG2,GSTO1,AKAP6,CHP1,FAM155B,SNX5,SLC25A37,CNNM2,STEAP3,SMDT1,SPPL3,SLC41A1,SCARA5,CDH13,SELE,PRKAR1A,ADGRG2,AKAP13,ADGRD1
10_Member	GO Biological Processes	GO:0098771	inorganic ion homeostasis	-5.87892	-3.08462	38/742	ATP5F1B,ATP6V1E1,CAMK2D,CASQ1,CD36,COX11,FXN,GLP1R,GPR17,GRIK2,GRIN2A,HIF1A,HMGB1,KCNK3,PDK2,PDK4,CCL13,SGCD,SKP1,SLC8A1,SLC11A1,TAC1,SLC30A1,TRIM24,XPR1,ABCG2,GSTO1,AKAP6,CHP1,FAM155B,SNX5,SLC25A37,CNNM2,STEAP3,SMDT1,SPPL3,SLC41A1,SCARA5
10_Member	GO Biological Processes	GO:0055080	cation homeostasis	-5.62029	-2.93245	37/731	ATP5F1B,ATP6V1E1,CAMK2D,CASQ1,CD36,COX11,FXN,GLP1R,GPR17,GRIK2,GRIN2A,HIF1A,HMGB1,KCNK3,PDK2,PDK4,CCL13,SGCD,SKP1,SLC8A1,SLC11A1,TAC1,SLC30A1,TRIM24,ABCG2,GSTO1,AKAP6,CHP1,FAM155B,SNX5,SLC25A37,CNNM2,STEAP3,SMDT1,SPPL3,SLC41A1,SCARA5
10_Member	GO Biological Processes	GO:0055065	metal ion homeostasis	-4.64572	-2.19275	32/654	CAMK2D,CASQ1,CD36,COX11,FXN,GLP1R,GPR17,GRIK2,GRIN2A,HIF1A,HMGB1,KCNK3,CCL13,SGCD,SKP1,SLC8A1,SLC11A1,TAC1,SLC30A1,TRIM24,ABCG2,GSTO1,AKAP6,FAM155B,SNX5,SLC25A37,CNNM2,STEAP3,SMDT1,SPPL3,SLC41A1,SCARA5
10_Member	GO Biological Processes	GO:0006873	cellular ion homeostasis	-3.40651	-1.36767	29/666	ATP5F1B,ATP6V1E1,CAMK2D,CASQ1,CD36,FXN,GLP1R,GPR17,GRIK2,GRIN2A,HIF1A,HMGB1,KCNK3,CCL13,SKP1,SLC8A1,SLC11A1,TAC1,SLC30A1,XPR1,ABCG2,GSTO1,AKAP6,CHP1,FAM155B,SMDT1,SPPL3,SLC41A1,SCARA5
10_Member	GO Biological Processes	GO:0030003	cellular cation homeostasis	-3.20498	-1.22545	28/653	ATP5F1B,ATP6V1E1,CAMK2D,CASQ1,CD36,FXN,GLP1R,GPR17,GRIK2,GRIN2A,HIF1A,HMGB1,KCNK3,CCL13,SKP1,SLC8A1,SLC11A1,TAC1,SLC30A1,ABCG2,GSTO1,AKAP6,CHP1,FAM155B,SMDT1,SPPL3,SLC41A1,SCARA5
10_Member	GO Biological Processes	GO:0072507	divalent inorganic cation homeostasis	-2.97187	-1.06375	23/514	CAMK2D,CASQ1,CD36,GLP1R,GPR17,GRIK2,GRIN2A,HMGB1,KCNK3,CCL13,SGCD,SLC8A1,SLC11A1,TAC1,SLC30A1,TRIM24,GSTO1,AKAP6,FAM155B,CNNM2,SMDT1,SPPL3,SLC41A1
10_Member	GO Biological Processes	GO:0006875	cellular metal ion homeostasis	-2.95279	-1.05637	25/580	CAMK2D,CASQ1,CD36,FXN,GLP1R,GPR17,GRIK2,GRIN2A,HIF1A,HMGB1,KCNK3,CCL13,SKP1,SLC8A1,SLC11A1,TAC1,SLC30A1,ABCG2,GSTO1,AKAP6,FAM155B,SMDT1,SPPL3,SLC41A1,SCARA5
10_Member	GO Biological Processes	GO:0019722	calcium-mediated signaling	-2.48702	-0.770898	12/218	CAMK2D,CASQ1,CDH13,GRIN2A,PDK2,SELE,SGCD,SLC8A1,GSTO1,AKAP6,CHP1,SPPL3
10_Member	GO Biological Processes	GO:0055074	calcium ion homeostasis	-2.39046	-0.725603	20/472	CAMK2D,CASQ1,CD36,GLP1R,GPR17,GRIK2,GRIN2A,HMGB1,KCNK3,CCL13,SGCD,SLC8A1,TAC1,SLC30A1,TRIM24,GSTO1,AKAP6,FAM155B,SMDT1,SPPL3
10_Member	GO Biological Processes	GO:0072503	cellular divalent inorganic cation homeostasis	-2.17716	-0.601523	20/494	CAMK2D,CASQ1,CD36,GLP1R,GPR17,GRIK2,GRIN2A,HMGB1,KCNK3,CCL13,SLC8A1,SLC11A1,TAC1,SLC30A1,GSTO1,AKAP6,FAM155B,SMDT1,SPPL3,SLC41A1
10_Member	GO Biological Processes	GO:0019932	second-messenger-mediated signaling	-2.05547	-0.531601	18/440	CAMK2D,CASQ1,CD36,CDH13,GLP1R,GRIN2A,PDK2,PRKAR1A,SELE,SGCD,SLC8A1,GSTO1,AKAP6,ADGRG2,AKAP13,CHP1,SPPL3,ADGRD1
10_Member	GO Biological Processes	GO:0006874	cellular calcium ion homeostasis	-1.88172	-0.412533	18/459	CAMK2D,CASQ1,CD36,GLP1R,GPR17,GRIK2,GRIN2A,HMGB1,KCNK3,CCL13,SLC8A1,TAC1,SLC30A1,GSTO1,AKAP6,FAM155B,SMDT1,SPPL3
10_Member	GO Biological Processes	GO:0007204	positive regulation of cytosolic calcium ion concentration	-1.61312	-0.24795	13/319	CAMK2D,CASQ1,CD36,GLP1R,GPR17,GRIN2A,HMGB1,SLC8A1,TAC1,GSTO1,AKAP6,FAM155B,SPPL3
10_Member	GO Biological Processes	GO:0051480	regulation of cytosolic calcium ion concentration	-1.56573	-0.22255	14/358	CAMK2D,CASQ1,CD36,GLP1R,GPR17,GRIN2A,HMGB1,KCNK3,SLC8A1,TAC1,GSTO1,AKAP6,FAM155B,SPPL3
11_Summary	GO Biological Processes	GO:0072594	establishment of protein localization to organelle	-5.75196	-3.01415	31/549	CD36,CSE1L,ECH1,HK1,HSPA8,KPNA4,OXA1L,PEX1,PHYH,PIK3R1,PKIA,RPL7A,RPL8,RPS2,RPS24,RPS27A,SSR3,TCP1,UBE2D3,UBE2L3,UQCRC2,MFN2,HUWE1,TIMM17A,CCT4,CHP1,CCT5,LAMP5,TIMM8B,SPCS1,UBL5,AKAP6,GOLGA7B,ETF1,PPP2R2A,HBS1L,CNOT1,SAMD4A,TNRC6B,LSM3,NANOS1,EIF2S1,EIF4B,FMR1,EIF1,PAIP2,EIF1AD,FXN,RRM2,SNAP47,VAPA,POLR2E,REST,TRIM32
11_Member	GO Biological Processes	GO:0072594	establishment of protein localization to organelle	-5.75196	-3.01415	31/549	CD36,CSE1L,ECH1,HK1,HSPA8,KPNA4,OXA1L,PEX1,PHYH,PIK3R1,PKIA,RPL7A,RPL8,RPS2,RPS24,RPS27A,SSR3,TCP1,UBE2D3,UBE2L3,UQCRC2,MFN2,HUWE1,TIMM17A,CCT4,CHP1,CCT5,LAMP5,TIMM8B,SPCS1,UBL5
11_Member	GO Biological Processes	GO:0006605	protein targeting	-3.61091	-1.50946	22/432	ECH1,HSPA8,PEX1,PHYH,RPL7A,RPL8,RPS2,RPS24,RPS27A,SSR3,UBE2D3,UBE2L3,UQCRC2,AKAP6,MFN2,HUWE1,TIMM17A,CHP1,TIMM8B,SPCS1,UBL5,GOLGA7B
11_Member	GO Biological Processes	GO:0000956	nuclear-transcribed mRNA catabolic process	-3.12719	-1.17395	13/209	ETF1,PPP2R2A,RPL7A,RPL8,RPS2,RPS24,RPS27A,HBS1L,CNOT1,SAMD4A,TNRC6B,LSM3,NANOS1
11_Member	GO Biological Processes	GO:0006413	translational initiation	-2.437	-0.741546	11/193	EIF2S1,EIF4B,FMR1,RPL7A,RPL8,RPS2,RPS24,RPS27A,EIF1,PAIP2,EIF1AD
11_Member	GO Cellular Components	GO:0044445	cytosolic part	-2.06454	-0.533491	12/247	FXN,HSPA8,RPL7A,RPL8,RPS2,RPS24,RPS27A,RRM2,TCP1,CCT4,CCT5,SNAP47
11_Member	GO Biological Processes	GO:0045047	protein targeting to ER	-1.8164	-0.371901	7/118	RPL7A,RPL8,RPS2,RPS24,RPS27A,SSR3,SPCS1
11_Member	GO Biological Processes	GO:0070972	protein localization to endoplasmic reticulum	-1.7989	-0.360523	8/147	RPL7A,RPL8,RPS2,RPS24,RPS27A,SSR3,VAPA,SPCS1
11_Member	GO Biological Processes	GO:0000184	nuclear-transcribed mRNA catabolic process, nonsense-mediated decay	-1.77992	-0.356224	7/120	ETF1,PPP2R2A,RPL7A,RPL8,RPS2,RPS24,RPS27A
11_Member	GO Biological Processes	GO:0072599	establishment of protein localization to endoplasmic reticulum	-1.74433	-0.333465	7/122	RPL7A,RPL8,RPS2,RPS24,RPS27A,SSR3,SPCS1
11_Member	GO Biological Processes	GO:0006614	SRP-dependent cotranslational protein targeting to membrane	-1.55209	-0.215598	6/105	RPL7A,RPL8,RPS2,RPS24,RPS27A,SSR3
11_Member	GO Biological Processes	GO:0006613	cotranslational protein targeting to membrane	-1.48342	-0.178534	6/109	RPL7A,RPL8,RPS2,RPS24,RPS27A,SSR3
11_Member	GO Biological Processes	GO:0019083	viral transcription	-1.38049	-0.110515	8/177	POLR2E,REST,RPL7A,RPL8,RPS2,RPS24,RPS27A,TRIM32
12_Summary	GO Cellular Components	GO:0042383	sarcolemma	-5.74061	-3.01326	14/136	ANK1,CAMK2D,CASQ1,CAV2,DTNA,GOT2,SGCD,SLC8A1,SLC30A1,SLMAP,AKAP6,SYNM,MLIP,STAC2,GSTO1,ASPH,CALU,PPP1R12B,PPARA,RGS4,TNNI1,TPM1,NR4A3,FBXO32,NPNT,CACNA1E,FMR1,GNAO1,GRIN2A,PDGFRB,SLC11A1,VDAC1,YME1L1,FAM155B,CNNM2,MAGT1,SMDT1,SLC41A1,MAP1A,CD36,FLNB,HK1,LPL,NFKBIL1,SKP1,FITM2,STARD4,ACTN2,CHP1,PIK3R1,SORBS1
12_Member	GO Cellular Components	GO:0042383	sarcolemma	-5.74061	-3.01326	14/136	ANK1,CAMK2D,CASQ1,CAV2,DTNA,GOT2,SGCD,SLC8A1,SLC30A1,SLMAP,AKAP6,SYNM,MLIP,STAC2
12_Member	GO Biological Processes	GO:0010880	regulation of release of sequestered calcium ion into cytosol by sarcoplasmic reticulum	-3.21434	-1.23205	5/32	CAMK2D,CASQ1,SLC8A1,GSTO1,AKAP6
12_Member	GO Cellular Components	GO:0016529	sarcoplasmic reticulum	-3.0358	-1.10574	7/71	ANK1,ASPH,CALU,CAMK2D,CASQ1,SGCD,AKAP6
12_Member	GO Biological Processes	GO:0014808	release of sequestered calcium ion into cytosol by sarcoplasmic reticulum	-2.97324	-1.06375	5/36	CAMK2D,CASQ1,SLC8A1,GSTO1,AKAP6
12_Member	GO Biological Processes	GO:1903514	release of sequestered calcium ion into cytosol by endoplasmic reticulum	-2.91798	-1.03139	5/37	CAMK2D,CASQ1,SLC8A1,GSTO1,AKAP6
12_Member	GO Biological Processes	GO:0090257	regulation of muscle system process	-2.73753	-0.915851	14/259	CAMK2D,CASQ1,PPP1R12B,PPARA,RGS4,SLC8A1,TNNI1,TPM1,NR4A3,GSTO1,AKAP6,MLIP,FBXO32,NPNT
12_Member	GO Cellular Components	GO:0016528	sarcoplasm	-2.7307	-0.91413	7/80	ANK1,ASPH,CALU,CAMK2D,CASQ1,SGCD,AKAP6
12_Member	GO Biological Processes	GO:0070296	sarcoplasmic reticulum calcium ion transport	-2.6206	-0.849785	5/43	CAMK2D,CASQ1,SLC8A1,GSTO1,AKAP6
12_Member	GO Biological Processes	GO:0070838	divalent metal ion transport	-2.61313	-0.849124	21/483	CACNA1E,CAMK2D,CASQ1,FMR1,GNAO1,GRIN2A,PDGFRB,RGS4,SLC8A1,SLC11A1,VDAC1,SLC30A1,GSTO1,AKAP6,YME1L1,FAM155B,CNNM2,MAGT1,SMDT1,SLC41A1,STAC2
12_Member	GO Biological Processes	GO:0072511	divalent inorganic cation transport	-2.5503	-0.812741	21/489	CACNA1E,CAMK2D,CASQ1,FMR1,GNAO1,GRIN2A,PDGFRB,RGS4,SLC8A1,SLC11A1,VDAC1,SLC30A1,GSTO1,AKAP6,YME1L1,FAM155B,CNNM2,MAGT1,SMDT1,SLC41A1,STAC2
12_Member	GO Cellular Components	GO:0030315	T-tubule	-2.25895	-0.647298	5/52	CASQ1,GOT2,SLC8A1,SLC30A1,AKAP6
12_Member	GO Biological Processes	GO:0050879	multicellular organismal movement	-2.12257	-0.567153	5/56	CASQ1,MAP1A,GSTO1,SYNM,STAC2
12_Member	GO Biological Processes	GO:0050881	musculoskeletal movement	-2.12257	-0.567153	5/56	CASQ1,MAP1A,GSTO1,SYNM,STAC2
12_Member	GO Biological Processes	GO:1901021	positive regulation of calcium ion transmembrane transporter activity	-2.03077	-0.51523	4/38	CASQ1,GSTO1,AKAP6,STAC2
12_Member	GO Cellular Components	GO:0033017	sarcoplasmic reticulum membrane	-1.9912	-0.486937	4/39	ASPH,CAMK2D,CASQ1,AKAP6
12_Member	GO Biological Processes	GO:1901019	regulation of calcium ion transmembrane transporter activity	-1.8694	-0.4081	6/89	CAMK2D,CASQ1,FMR1,GSTO1,AKAP6,STAC2
12_Member	GO Biological Processes	GO:0003009	skeletal muscle contraction	-1.84462	-0.388924	4/43	CASQ1,GSTO1,SYNM,STAC2
12_Member	GO Biological Processes	GO:0051235	maintenance of location	-1.83438	-0.383604	14/330	CAMK2D,CASQ1,CD36,FLNB,HK1,LPL,NFKBIL1,PPARA,SKP1,SLC8A1,GSTO1,AKAP6,FITM2,STARD4
12_Member	GO Biological Processes	GO:0010881	regulation of cardiac muscle contraction by regulation of the release of sequestered calcium ion	-1.82339	-0.376967	3/24	CAMK2D,SLC8A1,GSTO1
12_Member	GO Biological Processes	GO:0006816	calcium ion transport	-1.80116	-0.36225	17/434	CACNA1E,CAMK2D,CASQ1,FMR1,GNAO1,GRIN2A,PDGFRB,RGS4,SLC8A1,VDAC1,SLC30A1,GSTO1,AKAP6,YME1L1,FAM155B,SMDT1,STAC2
12_Member	GO Biological Processes	GO:2001259	positive regulation of cation channel activity	-1.72911	-0.321976	5/70	ACTN2,CASQ1,GSTO1,AKAP6,STAC2
12_Member	GO Biological Processes	GO:0060314	regulation of ryanodine-sensitive calcium-release channel activity	-1.72858	-0.321976	3/26	CAMK2D,GSTO1,AKAP6
12_Member	GO Biological Processes	GO:0070588	calcium ion transmembrane transport	-1.65221	-0.268229	13/315	CACNA1E,CAMK2D,CASQ1,FMR1,GRIN2A,SLC8A1,VDAC1,GSTO1,AKAP6,YME1L1,FAM155B,SMDT1,STAC2
12_Member	GO Biological Processes	GO:0051924	regulation of calcium ion transport	-1.60293	-0.24362	11/254	CAMK2D,CASQ1,FMR1,GNAO1,PDGFRB,RGS4,SLC8A1,SLC30A1,GSTO1,AKAP6,STAC2
12_Member	GO Biological Processes	GO:0010882	regulation of cardiac muscle contraction by calcium ion signaling	-1.60166	-0.24362	3/29	CAMK2D,SLC8A1,GSTO1
12_Member	GO Biological Processes	GO:0032414	positive regulation of ion transmembrane transporter activity	-1.56986	-0.225032	6/104	ACTN2,CASQ1,GSTO1,AKAP6,CHP1,STAC2
12_Member	GO Biological Processes	GO:0051279	regulation of release of sequestered calcium ion into cytosol	-1.46734	-0.164792	5/82	CAMK2D,CASQ1,SLC8A1,GSTO1,AKAP6
12_Member	GO Biological Processes	GO:0097553	calcium ion transmembrane import into cytosol	-1.45886	-0.15915	7/140	CAMK2D,CASQ1,GRIN2A,SLC8A1,GSTO1,AKAP6,FAM155B
12_Member	GO Biological Processes	GO:0006937	regulation of muscle contraction	-1.45475	-0.15915	8/171	CAMK2D,CASQ1,PPP1R12B,SLC8A1,TNNI1,TPM1,GSTO1,NPNT
12_Member	GO Biological Processes	GO:0060401	cytosolic calcium ion transport	-1.45475	-0.15915	8/171	CAMK2D,CASQ1,GRIN2A,SLC8A1,GSTO1,AKAP6,FAM155B,SMDT1
12_Member	GO Biological Processes	GO:0034764	positive regulation of transmembrane transport	-1.43934	-0.147166	9/204	ACTN2,CASQ1,PIK3R1,NR4A3,GSTO1,AKAP6,SORBS1,CHP1,STAC2
12_Member	GO Biological Processes	GO:0032411	positive regulation of transporter activity	-1.43429	-0.144772	6/112	ACTN2,CASQ1,GSTO1,AKAP6,CHP1,STAC2
12_Member	GO Biological Processes	GO:1903169	regulation of calcium ion transmembrane transport	-1.31074	-0.0661945	7/151	CAMK2D,CASQ1,FMR1,SLC8A1,GSTO1,AKAP6,STAC2
13_Summary	GO Cellular Components	GO:0120111	neuron projection cytoplasm	-5.65777	-2.95443	11/84	KIF1A,CANX,FMR1,GRIK2,HIF1A,MAP1A,RAB21,KIF1B,GABARAPL1,ARL8B,WLS,DYNC1I1,HSPA8,RAB1A,TRIP11,KIF13A,FYCO1,DYNC1I2,KIF14,ACTN2,ASPH,CAPZA2,FGF1,FLNB,MAP4,PRKAR1A,SELE,SPTBN1,FRY,AKAP13,MAPRE1,EXOC6B,ANK1,DTNA,GARS1,IGF1R,PRKAA2,ROBO2,SCN3A,TAC1,FXR1,IGF2BP1,LAMP5,NIN,KLHL24,ALS2,CPEB4,VAPA,TUBGCP2,CHP1,CCT5,CACYBP,SLC8A1,TCP1,CCT4,PTPN20,ACTA1,TPM1,PDLIM5,NCKAP1,LDB3,SYNM,SMTNL2,CAV2,CTSC,PEX1,NR4…
13_Member	GO Cellular Components	GO:0120111	neuron projection cytoplasm	-5.65777	-2.95443	11/84	KIF1A,CANX,FMR1,GRIK2,HIF1A,MAP1A,RAB21,KIF1B,GABARAPL1,ARL8B,WLS
13_Member	GO Biological Processes	GO:0010970	transport along microtubule	-4.21207	-1.91455	13/162	KIF1A,DYNC1I1,FMR1,HIF1A,HSPA8,MAP1A,RAB1A,TRIP11,RAB21,KIF1B,ARL8B,KIF13A,FYCO1
13_Member	GO Biological Processes	GO:0099111	microtubule-based transport	-4.21207	-1.91455	13/162	KIF1A,DYNC1I1,FMR1,HIF1A,HSPA8,MAP1A,RAB1A,TRIP11,RAB21,KIF1B,ARL8B,KIF13A,FYCO1
13_Member	GO Biological Processes	GO:0008088	axo-dendritic transport	-3.84185	-1.64658	8/70	KIF1A,FMR1,HIF1A,HSPA8,MAP1A,RAB21,KIF1B,ARL8B
13_Member	GO Biological Processes	GO:0030705	cytoskeleton-dependent intracellular transport	-3.72591	-1.58214	13/181	KIF1A,DYNC1I1,FMR1,HIF1A,HSPA8,MAP1A,RAB1A,TRIP11,RAB21,KIF1B,ARL8B,KIF13A,FYCO1
13_Member	GO Molecular Functions	GO:0008574	ATP-dependent microtubule motor activity, plus-end-directed	-3.65329	-1.53836	5/26	KIF1A,DYNC1I1,DYNC1I2,KIF14,KIF1B
13_Member	GO Cellular Components	GO:1904115	axon cytoplasm	-3.62327	-1.51571	7/57	KIF1A,FMR1,HIF1A,MAP1A,RAB21,KIF1B,ARL8B
13_Member	GO Biological Processes	GO:0098930	axonal transport	-3.5289	-1.45014	7/59	KIF1A,FMR1,HIF1A,MAP1A,RAB21,KIF1B,ARL8B
13_Member	GO Cellular Components	GO:0099568	cytoplasmic region	-3.43181	-1.38504	24/506	ACTN2,ASPH,KIF1A,CANX,CAPZA2,FGF1,FLNB,FMR1,GRIK2,HIF1A,MAP1A,MAP4,PRKAR1A,SELE,SPTBN1,FRY,AKAP13,MAPRE1,RAB21,KIF1B,EXOC6B,GABARAPL1,ARL8B,WLS
13_Member	GO Cellular Components	GO:0030424	axon	-3.35081	-1.32036	27/607	ANK1,KIF1A,CANX,DTNA,FMR1,GARS1,GRIK2,HIF1A,HSPA8,IGF1R,MAP1A,MAP4,PRKAA2,ROBO2,SCN3A,SPTBN1,TAC1,FXR1,IGF2BP1,RAB21,KIF1B,LAMP5,NIN,KLHL24,ARL8B,ALS2,CPEB4
13_Member	GO Biological Processes	GO:0047496	vesicle transport along microtubule	-3.26959	-1.26236	6/47	KIF1A,DYNC1I1,RAB1A,KIF1B,KIF13A,FYCO1
13_Member	GO Biological Processes	GO:0007018	microtubule-based movement	-3.22436	-1.23205	16/285	KIF1A,DYNC1I1,DYNC1I2,FMR1,HIF1A,HSPA8,MAP1A,MAP4,RAB1A,TRIP11,KIF14,RAB21,KIF1B,ARL8B,KIF13A,FYCO1
13_Member	GO Biological Processes	GO:0008089	anterograde axonal transport	-3.21961	-1.23205	6/48	KIF1A,FMR1,MAP1A,RAB21,KIF1B,ARL8B
13_Member	GO Cellular Components	GO:0032838	plasma membrane bounded cell projection cytoplasm	-3.12719	-1.17395	13/209	KIF1A,CANX,FMR1,GRIK2,HIF1A,MAP1A,MAP4,PRKAR1A,RAB21,KIF1B,GABARAPL1,ARL8B,WLS
13_Member	GO Biological Processes	GO:0099518	vesicle cytoskeletal trafficking	-3.03175	-1.10467	6/52	KIF1A,DYNC1I1,RAB1A,KIF1B,KIF13A,FYCO1
13_Member	GO Biological Processes	GO:0072384	organelle transport along microtubule	-2.5798	-0.828784	7/85	KIF1A,DYNC1I1,HIF1A,RAB1A,KIF1B,KIF13A,FYCO1
13_Member	GO Molecular Functions	GO:1990939	ATP-dependent microtubule motor activity	-2.57597	-0.828521	5/44	KIF1A,DYNC1I1,DYNC1I2,KIF14,KIF1B
13_Member	GO Molecular Functions	GO:0015631	tubulin binding	-2.46588	-0.75639	16/338	KIF1A,DYNC1I1,FMR1,MAP1A,MAP4,VAPA,KIF14,TUBGCP2,CHP1,MAPRE1,CCT5,KIF1B,GABARAPL1,CACYBP,ARL8B,KIF13A
13_Member	GO Cellular Components	GO:0033267	axon part	-2.31677	-0.683845	17/382	ANK1,KIF1A,FMR1,GRIK2,HIF1A,HSPA8,MAP1A,ROBO2,SPTBN1,IGF2BP1,RAB21,KIF1B,LAMP5,NIN,ARL8B,ALS2,CPEB4
13_Member	GO Biological Processes	GO:0008090	retrograde axonal transport	-2.17584	-0.601523	3/18	KIF1A,MAP1A,KIF1B
13_Member	GO Molecular Functions	GO:0008017	microtubule binding	-2.05141	-0.528825	12/248	KIF1A,DYNC1I1,FMR1,MAP1A,MAP4,VAPA,KIF14,TUBGCP2,CHP1,MAPRE1,KIF1B,KIF13A
13_Member	GO Molecular Functions	GO:0003777	microtubule motor activity	-1.9853	-0.48234	6/84	KIF1A,DYNC1I1,DYNC1I2,KIF14,KIF1B,KIF13A
13_Member	GO Cellular Components	GO:0005874	microtubule	-1.96599	-0.468487	17/416	KIF1A,DYNC1I1,DYNC1I2,MAP1A,MAP4,SLC8A1,TCP1,KIF14,CCT4,TUBGCP2,MAPRE1,CCT5,KIF1B,GABARAPL1,PTPN20,NIN,KIF13A
13_Member	GO Cellular Components	GO:0099513	polymeric cytoskeletal fiber	-1.90528	-0.426314	26/738	ACTA1,ACTN2,KIF1A,DYNC1I1,DYNC1I2,MAP1A,MAP4,SLC8A1,TCP1,TPM1,KIF14,CCT4,PDLIM5,NCKAP1,TUBGCP2,LDB3,AKAP13,MAPRE1,CCT5,KIF1B,SYNM,GABARAPL1,PTPN20,NIN,KIF13A,SMTNL2
13_Member	GO Biological Processes	GO:0051640	organelle localization	-1.87676	-0.412533	25/706	KIF1A,CAV2,CTSC,DYNC1I1,DYNC1I2,FMR1,HIF1A,MAP4,PEX1,RAB1A,NR4A3,MFN2,KIF14,MAPRE1,KIF1B,EXOC6B,NIN,CHMP3,ARL8B,SAR1A,KIF13A,FYCO1,TRAPPC9,SNAP47,SYT9
13_Member	GO Cellular Components	GO:0005875	microtubule associated complex	-1.72028	-0.316139	8/152	KIF1A,DYNC1I1,DYNC1I2,MAP1A,MAP4,KIF14,KIF1B,KIF13A
13_Member	GO Biological Processes	GO:0021846	cell proliferation in forebrain	-1.64214	-0.264207	3/28	KIF1A,KIF14,IGF2BP1
13_Member	GO Biological Processes	GO:0051650	establishment of vesicle localization	-1.56015	-0.220275	12/291	KIF1A,CTSC,DYNC1I1,FMR1,RAB1A,KIF1B,SAR1A,KIF13A,FYCO1,TRAPPC9,SNAP47,SYT9
13_Member	GO Cellular Components	GO:0005871	kinesin complex	-1.49142	-0.181417	4/55	KIF1A,KIF14,KIF1B,KIF13A
13_Member	GO Biological Processes	GO:0051648	vesicle localization	-1.40885	-0.130869	12/307	KIF1A,CTSC,DYNC1I1,FMR1,RAB1A,KIF1B,SAR1A,KIF13A,FYCO1,TRAPPC9,SNAP47,SYT9
14_Summary	GO Biological Processes	GO:0006402	mRNA catabolic process	-5.65182	-2.95443	24/367	ETF1,FMR1,HSPA8,YBX1,PPP2R2A,PSMC2,PSMD13,RPL7A,RPL8,RPS2,RPS24,RPS27A,SET,SLC11A1,FXR1,IGF2BP1,HBS1L,CNOT1,SAMD4A,TNRC6B,LSM3,METTL14,RBM24,NANOS1,RNASEH1,GPD1,HIF1A,HK1,HMGB1,PFKFB2,PPARA,PRKAA2,MLXIPL,DHTKD1,DHFR,EIF2S1,EIF4B,GARS1,IARS1,CAPRIN1,OXA1L,SOX4,QKI,TRAP1,EIF1,METAP1,TRUB2,MRPS7,PAIP2,NGRN,MRPL16,RMND1,CPEB4,EIF1AD,TET1,PDK2,PDK4,CTSA,REST,PAPOLA,NUDT21,SRRM4,DYNC1I1,SQSTM1,DHX30,CH…
14_Member	GO Biological Processes	GO:0006402	mRNA catabolic process	-5.65182	-2.95443	24/367	ETF1,FMR1,HSPA8,YBX1,PPP2R2A,PSMC2,PSMD13,RPL7A,RPL8,RPS2,RPS24,RPS27A,SET,SLC11A1,FXR1,IGF2BP1,HBS1L,CNOT1,SAMD4A,TNRC6B,LSM3,METTL14,RBM24,NANOS1
14_Member	GO Biological Processes	GO:0006401	RNA catabolic process	-5.51081	-2.85041	25/400	ETF1,FMR1,HSPA8,YBX1,PPP2R2A,PSMC2,PSMD13,RPL7A,RPL8,RPS2,RPS24,RPS27A,SET,SLC11A1,FXR1,IGF2BP1,HBS1L,CNOT1,SAMD4A,TNRC6B,LSM3,METTL14,RBM24,RNASEH1,NANOS1
14_Member	GO Biological Processes	GO:0034655	nucleobase-containing compound catabolic process	-5.48676	-2.84373	34/652	ETF1,FMR1,GPD1,HIF1A,HK1,HMGB1,HSPA8,YBX1,PFKFB2,PPARA,PPP2R2A,PRKAA2,PSMC2,PSMD13,RPL7A,RPL8,RPS2,RPS24,RPS27A,SET,SLC11A1,FXR1,IGF2BP1,HBS1L,CNOT1,SAMD4A,TNRC6B,LSM3,MLXIPL,DHTKD1,METTL14,RBM24,RNASEH1,NANOS1
14_Member	GO Biological Processes	GO:0006412	translation	-5.43185	-2.79726	36/715	DHFR,EIF2S1,EIF4B,ETF1,FMR1,GARS1,IARS1,CAPRIN1,OXA1L,RPL7A,RPL8,RPS2,RPS24,RPS27A,SOX4,FXR1,QKI,TRAP1,EIF1,IGF2BP1,HBS1L,CNOT1,SAMD4A,TNRC6B,METAP1,TRUB2,MRPS7,PAIP2,NGRN,MRPL16,RMND1,METTL14,CPEB4,EIF1AD,RBM24,NANOS1
14_Member	GO Biological Processes	GO:0046700	heterocycle catabolic process	-5.16384	-2.56143	35/705	ETF1,FMR1,GPD1,HIF1A,HK1,HMGB1,HSPA8,YBX1,PFKFB2,PPARA,PPP2R2A,PRKAA2,PSMC2,PSMD13,RPL7A,RPL8,RPS2,RPS24,RPS27A,SET,SLC11A1,FXR1,IGF2BP1,HBS1L,CNOT1,SAMD4A,TNRC6B,LSM3,MLXIPL,DHTKD1,METTL14,TET1,RBM24,RNASEH1,NANOS1
14_Member	GO Biological Processes	GO:0044270	cellular nitrogen compound catabolic process	-5.15059	-2.55586	35/706	ETF1,FMR1,GPD1,HIF1A,HK1,HMGB1,HSPA8,YBX1,PFKFB2,PPARA,PPP2R2A,PRKAA2,PSMC2,PSMD13,RPL7A,RPL8,RPS2,RPS24,RPS27A,SET,SLC11A1,FXR1,IGF2BP1,HBS1L,CNOT1,SAMD4A,TNRC6B,LSM3,MLXIPL,DHTKD1,METTL14,TET1,RBM24,RNASEH1,NANOS1
14_Member	GO Biological Processes	GO:0043043	peptide biosynthetic process	-5.10183	-2.51466	36/740	DHFR,EIF2S1,EIF4B,ETF1,FMR1,GARS1,IARS1,CAPRIN1,OXA1L,RPL7A,RPL8,RPS2,RPS24,RPS27A,SOX4,FXR1,QKI,TRAP1,EIF1,IGF2BP1,HBS1L,CNOT1,SAMD4A,TNRC6B,METAP1,TRUB2,MRPS7,PAIP2,NGRN,MRPL16,RMND1,METTL14,CPEB4,EIF1AD,RBM24,NANOS1
14_Member	GO Biological Processes	GO:0061013	regulation of mRNA catabolic process	-5.05759	-2.48514	16/199	FMR1,HSPA8,YBX1,PSMC2,PSMD13,RPS27A,SET,SLC11A1,FXR1,IGF2BP1,CNOT1,SAMD4A,TNRC6B,METTL14,RBM24,NANOS1
14_Member	GO Biological Processes	GO:0019439	aromatic compound catabolic process	-5.00687	-2.44866	35/717	ETF1,FMR1,GPD1,HIF1A,HK1,HMGB1,HSPA8,YBX1,PFKFB2,PPARA,PPP2R2A,PRKAA2,PSMC2,PSMD13,RPL7A,RPL8,RPS2,RPS24,RPS27A,SET,SLC11A1,FXR1,IGF2BP1,HBS1L,CNOT1,SAMD4A,TNRC6B,LSM3,MLXIPL,DHTKD1,METTL14,TET1,RBM24,RNASEH1,NANOS1
14_Member	GO Biological Processes	GO:0034248	regulation of cellular amide metabolic process	-4.99003	-2.44338	27/484	DHFR,EIF2S1,EIF4B,ETF1,FMR1,CAPRIN1,PDK2,PDK4,CTSA,SOX4,FXR1,QKI,TRAP1,EIF1,IGF2BP1,CNOT1,SAMD4A,TNRC6B,METAP1,TRUB2,PAIP2,NGRN,RMND1,METTL14,CPEB4,RBM24,NANOS1
14_Member	GO Molecular Functions	GO:0030371	translation repressor activity	-4.76942	-2.27615	6/26	DHFR,FMR1,SAMD4A,PAIP2,CPEB4,NANOS1
14_Member	GO Biological Processes	GO:0006417	regulation of translation	-4.58604	-2.14926	24/425	DHFR,EIF2S1,EIF4B,ETF1,FMR1,CAPRIN1,SOX4,FXR1,QKI,TRAP1,EIF1,IGF2BP1,CNOT1,SAMD4A,TNRC6B,METAP1,TRUB2,PAIP2,NGRN,RMND1,METTL14,CPEB4,RBM24,NANOS1
14_Member	GO Biological Processes	GO:1901361	organic cyclic compound catabolic process	-4.53857	-2.12247	35/755	ETF1,FMR1,GPD1,HIF1A,HK1,HMGB1,HSPA8,YBX1,PFKFB2,PPARA,PPP2R2A,PRKAA2,PSMC2,PSMD13,RPL7A,RPL8,RPS2,RPS24,RPS27A,SET,SLC11A1,FXR1,IGF2BP1,HBS1L,CNOT1,SAMD4A,TNRC6B,LSM3,MLXIPL,DHTKD1,METTL14,TET1,RBM24,RNASEH1,NANOS1
14_Member	GO Biological Processes	GO:1903311	regulation of mRNA metabolic process	-4.45223	-2.06776	20/324	FMR1,HSPA8,YBX1,PSMC2,PSMD13,REST,RPS27A,SET,SLC11A1,FXR1,IGF2BP1,PAPOLA,NUDT21,CNOT1,SAMD4A,TNRC6B,METTL14,SRRM4,RBM24,NANOS1
14_Member	GO Cellular Components	GO:0035770	ribonucleoprotein granule	-4.44523	-2.06776	16/223	DYNC1I1,EIF2S1,FMR1,CAPRIN1,YBX1,PRKAA2,PSMC2,FXR1,SQSTM1,IGF2BP1,DHX30,CNOT1,SAMD4A,TNRC6B,CHTOP,LSM3
14_Member	GO Molecular Functions	GO:0045182	translation regulator activity	-4.27309	-1.93534	8/61	DHFR,FMR1,FXR1,IGF2BP1,SAMD4A,PAIP2,CPEB4,NANOS1
14_Member	GO Cellular Components	GO:0036464	cytoplasmic ribonucleoprotein granule	-4.13578	-1.85337	15/212	DYNC1I1,EIF2S1,FMR1,CAPRIN1,YBX1,PRKAA2,PSMC2,FXR1,SQSTM1,IGF2BP1,CNOT1,SAMD4A,TNRC6B,CHTOP,LSM3
14_Member	GO Biological Processes	GO:0043488	regulation of mRNA stability	-3.82222	-1.63299	13/177	FMR1,HSPA8,YBX1,PSMC2,PSMD13,RPS27A,SET,SLC11A1,FXR1,IGF2BP1,SAMD4A,METTL14,RBM24
14_Member	GO Biological Processes	GO:0034249	negative regulation of cellular amide metabolic process	-3.76348	-1.59473	15/229	DHFR,EIF2S1,FMR1,CAPRIN1,CTSA,FXR1,IGF2BP1,CNOT1,SAMD4A,TNRC6B,PAIP2,METTL14,CPEB4,RBM24,NANOS1
14_Member	GO Biological Processes	GO:0043487	regulation of RNA stability	-3.67887	-1.55013	13/183	FMR1,HSPA8,YBX1,PSMC2,PSMD13,RPS27A,SET,SLC11A1,FXR1,IGF2BP1,SAMD4A,METTL14,RBM24
14_Member	GO Biological Processes	GO:0017148	negative regulation of translation	-3.65091	-1.53836	14/209	DHFR,EIF2S1,FMR1,CAPRIN1,FXR1,IGF2BP1,CNOT1,SAMD4A,TNRC6B,PAIP2,METTL14,CPEB4,RBM24,NANOS1
14_Member	GO Cellular Components	GO:0000932	P-body	-2.60904	-0.84615	7/84	CAPRIN1,PSMC2,SQSTM1,CNOT1,SAMD4A,TNRC6B,LSM3
15_Summary	GO Biological Processes	GO:0032870	cellular response to hormone stimulus	-5.59732	-2.92184	36/703	ACTN2,ATP6V1E1,CAV2,CTSB,ESRRG,ACSL1,FOS,GATA6,GLP1R,NR4A1,IGF1R,INHBA,LPL,PDK2,PDK4,PIK3R1,PPARA,PRKAA2,PRKAR1A,PRLR,REST,ROBO2,RORB,SFRP1,NR2C1,UBE2L3,UBE3A,XBP1,NR4A3,URI1,TBC1D4,SORBS1,AKAP13,CNOT1,LMO3,FBXO32,CD36,HMGB1,NFKBIL1,FZD7,TRIM24,ACTA1,FOSL1,RPS27A,UBE2N,INAVA,CYP1B1,GABRB3,GPD1,SLC8A1,AKAP6,E2F2,POLR2E,PSMC2,MITF
15_Member	GO Biological Processes	GO:0032870	cellular response to hormone stimulus	-5.59732	-2.92184	36/703	ACTN2,ATP6V1E1,CAV2,CTSB,ESRRG,ACSL1,FOS,GATA6,GLP1R,NR4A1,IGF1R,INHBA,LPL,PDK2,PDK4,PIK3R1,PPARA,PRKAA2,PRKAR1A,PRLR,REST,ROBO2,RORB,SFRP1,NR2C1,UBE2L3,UBE3A,XBP1,NR4A3,URI1,TBC1D4,SORBS1,AKAP13,CNOT1,LMO3,FBXO32
15_Member	GO Biological Processes	GO:0071383	cellular response to steroid hormone stimulus	-3.35559	-1.32306	15/250	ESRRG,NR4A1,PPARA,REST,RORB,SFRP1,NR2C1,UBE2L3,UBE3A,NR4A3,URI1,AKAP13,CNOT1,LMO3,FBXO32
15_Member	GO Molecular Functions	GO:0003707	steroid hormone receptor activity	-2.86098	-0.992827	6/56	ESRRG,NR4A1,PPARA,RORB,NR2C1,NR4A3
15_Member	GO Biological Processes	GO:0009755	hormone-mediated signaling pathway	-2.66819	-0.875898	13/235	ESRRG,ACSL1,NR4A1,PPARA,PRLR,RORB,SFRP1,NR2C1,UBE3A,NR4A3,AKAP13,CNOT1,LMO3
15_Member	GO Biological Processes	GO:0071396	cellular response to lipid	-2.65636	-0.871616	25/610	CD36,ESRRG,HMGB1,NR4A1,INHBA,LPL,NFKBIL1,PDK4,PPARA,PRKAA2,REST,RORB,SFRP1,NR2C1,UBE2L3,UBE3A,XBP1,NR4A3,FZD7,URI1,TRIM24,AKAP13,CNOT1,LMO3,FBXO32
15_Member	GO Biological Processes	GO:0048545	response to steroid hormone	-2.6474	-0.865008	18/385	ACTA1,ESRRG,FOS,NR4A1,PPARA,REST,RORB,SFRP1,NR2C1,UBE2L3,UBE3A,NR4A3,FOSL1,URI1,AKAP13,CNOT1,LMO3,FBXO32
15_Member	GO Biological Processes	GO:0061469	regulation of type B pancreatic cell proliferation	-2.59587	-0.840695	3/13	NR4A1,SFRP1,NR4A3
15_Member	GO Biological Processes	GO:0043401	steroid hormone mediated signaling pathway	-2.5958	-0.840695	11/184	ESRRG,NR4A1,PPARA,RORB,SFRP1,NR2C1,UBE3A,NR4A3,AKAP13,CNOT1,LMO3
15_Member	GO Molecular Functions	GO:0004879	nuclear receptor activity	-2.44926	-0.749943	5/47	ESRRG,NR4A1,PPARA,RORB,NR4A3
15_Member	GO Molecular Functions	GO:0098531	transcription factor activity, direct ligand regulated sequence-specific DNA binding	-2.44926	-0.749943	5/47	ESRRG,NR4A1,PPARA,RORB,NR4A3
15_Member	GO Biological Processes	GO:0030522	intracellular receptor signaling pathway	-2.43092	-0.738332	14/280	ESRRG,NR4A1,PPARA,RORB,RPS27A,SFRP1,NR2C1,UBE2N,UBE3A,NR4A3,TRIM24,CNOT1,INAVA,LMO3
15_Member	GO Biological Processes	GO:0071407	cellular response to organic cyclic compound	-2.35433	-0.700958	22/542	CYP1B1,ESRRG,GABRB3,GPD1,NR4A1,INHBA,PPARA,REST,RORB,SFRP1,SLC8A1,NR2C1,UBE2L3,UBE3A,NR4A3,URI1,TRIM24,AKAP6,AKAP13,CNOT1,LMO3,FBXO32
15_Member	GO Biological Processes	GO:0006367	transcription initiation from RNA polymerase II promoter	-2.05931	-0.532295	10/188	E2F2,ESRRG,HMGB1,NR4A1,POLR2E,PPARA,PSMC2,RORB,NR2C1,NR4A3
15_Member	GO Biological Processes	GO:0006352	DNA-templated transcription, initiation	-2.03836	-0.519629	12/249	E2F2,ESRRG,HMGB1,NR4A1,MITF,POLR2E,PPARA,PSMC2,RORB,NR2C1,NR4A3,FOSL1
15_Member	GO Biological Processes	GO:0044342	type B pancreatic cell proliferation	-1.87439	-0.412533	3/23	NR4A1,SFRP1,NR4A3
16_Summary	GO Biological Processes	GO:0051603	proteolysis involved in cellular protein catabolic process	-5.39121	-2.77301	36/718	CTSC,CSNK2A1,CTSB,FMR1,MAP1A,CTSA,PSMC2,PSMD13,RPS27A,SIAH2,SKP1,ELOC,UBE2D3,UBE2H,UBE2L3,UBE2N,UBE3A,XBP1,COPS3,SQSTM1,USP13,KIF14,HUWE1,YME1L1,TRIM32,FBXO21,FBXW11,RCHY1,FBXO22,USP40,PCNP,HECW2,RMND5A,FBXL17,ANAPC16,UBR1,SNX5,TRIM24,UBE2E3,PDZRN3,FBXO25,IRF2BPL,AKTIP,FBXO32
16_Member	GO Biological Processes	GO:0051603	proteolysis involved in cellular protein catabolic process	-5.39121	-2.77301	36/718	CTSC,CSNK2A1,CTSB,FMR1,MAP1A,CTSA,PSMC2,PSMD13,RPS27A,SIAH2,SKP1,ELOC,UBE2D3,UBE2H,UBE2L3,UBE2N,UBE3A,XBP1,COPS3,SQSTM1,USP13,KIF14,HUWE1,YME1L1,TRIM32,FBXO21,FBXW11,RCHY1,FBXO22,USP40,PCNP,HECW2,RMND5A,FBXL17,ANAPC16,UBR1
16_Member	GO Biological Processes	GO:0044257	cellular protein catabolic process	-5.07108	-2.49134	37/773	CTSC,CSNK2A1,CTSB,FMR1,MAP1A,CTSA,PSMC2,PSMD13,RPS27A,SIAH2,SKP1,ELOC,UBE2D3,UBE2H,UBE2L3,UBE2N,UBE3A,XBP1,COPS3,SQSTM1,USP13,KIF14,HUWE1,YME1L1,TRIM32,FBXO21,FBXW11,RCHY1,FBXO22,SNX5,USP40,PCNP,HECW2,RMND5A,FBXL17,ANAPC16,UBR1
16_Member	GO Molecular Functions	GO:0019787	ubiquitin-like protein transferase activity	-4.87434	-2.34982	24/408	SIAH2,SKP1,ELOC,UBE2D3,UBE2H,UBE2L3,UBE2N,UBE3A,TRIM24,HUWE1,UBE2E3,TRIM32,FBXO21,PDZRN3,FBXW11,RCHY1,FBXO25,FBXO22,HECW2,IRF2BPL,AKTIP,RMND5A,FBXL17,UBR1
16_Member	GO Molecular Functions	GO:0004842	ubiquitin-protein transferase activity	-4.8565	-2.33963	23/382	SIAH2,SKP1,ELOC,UBE2D3,UBE2H,UBE2L3,UBE2N,UBE3A,TRIM24,HUWE1,UBE2E3,TRIM32,FBXO21,PDZRN3,FBXW11,RCHY1,FBXO25,FBXO22,HECW2,IRF2BPL,RMND5A,FBXL17,UBR1
16_Member	GO Biological Processes	GO:0000209	protein polyubiquitination	-4.7254	-2.24404	20/310	PSMC2,PSMD13,RPS27A,SIAH2,SKP1,UBE2D3,UBE2H,UBE2L3,UBE2N,UBE3A,HUWE1,UBE2E3,TRIM32,FBXO21,FBXW11,FBXO22,HECW2,RMND5A,FBXL17,FBXO32
16_Member	GO Biological Processes	GO:0006511	ubiquitin-dependent protein catabolic process	-4.65708	-2.19857	31/623	CSNK2A1,MAP1A,PSMC2,PSMD13,RPS27A,SIAH2,SKP1,ELOC,UBE2D3,UBE2H,UBE2L3,UBE2N,UBE3A,XBP1,COPS3,SQSTM1,USP13,KIF14,HUWE1,TRIM32,FBXO21,FBXW11,RCHY1,FBXO22,USP40,PCNP,HECW2,RMND5A,FBXL17,ANAPC16,UBR1
16_Member	GO Biological Processes	GO:0019941	modification-dependent protein catabolic process	-4.57775	-2.14623	31/629	CSNK2A1,MAP1A,PSMC2,PSMD13,RPS27A,SIAH2,SKP1,ELOC,UBE2D3,UBE2H,UBE2L3,UBE2N,UBE3A,XBP1,COPS3,SQSTM1,USP13,KIF14,HUWE1,TRIM32,FBXO21,FBXW11,RCHY1,FBXO22,USP40,PCNP,HECW2,RMND5A,FBXL17,ANAPC16,UBR1
16_Member	GO Biological Processes	GO:0043632	modification-dependent macromolecule catabolic process	-4.43564	-2.06509	31/640	CSNK2A1,MAP1A,PSMC2,PSMD13,RPS27A,SIAH2,SKP1,ELOC,UBE2D3,UBE2H,UBE2L3,UBE2N,UBE3A,XBP1,COPS3,SQSTM1,USP13,KIF14,HUWE1,TRIM32,FBXO21,FBXW11,RCHY1,FBXO22,USP40,PCNP,HECW2,RMND5A,FBXL17,ANAPC16,UBR1
16_Member	GO Biological Processes	GO:0010498	proteasomal protein catabolic process	-2.67741	-0.88191	21/477	FMR1,MAP1A,PSMC2,PSMD13,RPS27A,SIAH2,SKP1,UBE2D3,UBE2H,UBE3A,USP13,KIF14,FBXW11,RCHY1,FBXO22,PCNP,HECW2,RMND5A,FBXL17,ANAPC16,UBR1
16_Member	GO Biological Processes	GO:0043161	proteasome-mediated ubiquitin-dependent protein catabolic process	-2.6037	-0.844167	19/420	MAP1A,PSMC2,PSMD13,RPS27A,SIAH2,SKP1,UBE2D3,UBE2H,UBE3A,KIF14,FBXW11,RCHY1,FBXO22,PCNP,HECW2,RMND5A,FBXL17,ANAPC16,UBR1
16_Member	GO Molecular Functions	GO:0061630	ubiquitin protein ligase activity	-2.43928	-0.741896	12/221	SIAH2,SKP1,UBE3A,TRIM24,HUWE1,TRIM32,PDZRN3,FBXW11,HECW2,IRF2BPL,FBXL17,UBR1
16_Member	GO Molecular Functions	GO:0061659	ubiquitin-like protein ligase activity	-2.30194	-0.67398	12/230	SIAH2,SKP1,UBE3A,TRIM24,HUWE1,TRIM32,PDZRN3,FBXW11,HECW2,IRF2BPL,FBXL17,UBR1
17_Summary	GO Biological Processes	GO:0006790	sulfur compound metabolic process	-5.04167	-2.47641	23/372	DLD,ACSL1,FXN,GLO1,HMGCS2,HSPA9,PCCA,PDHA1,PDK2,PDK4,ST3GAL1,SMS,SUCLA2,GSTO1,LIAS,ACOT9,MAT2B,PDZD11,CHST7,SLC19A3,CHST9,GAL3ST3,ISCA2,DHTKD1,ALDH1A3
17_Member	GO Biological Processes	GO:0006790	sulfur compound metabolic process	-5.04167	-2.47641	23/372	DLD,ACSL1,FXN,GLO1,HMGCS2,HSPA9,PCCA,PDHA1,PDK2,PDK4,ST3GAL1,SMS,SUCLA2,GSTO1,LIAS,ACOT9,MAT2B,PDZD11,CHST7,SLC19A3,CHST9,GAL3ST3,ISCA2
17_Member	GO Biological Processes	GO:0006086	acetyl-CoA biosynthetic process from pyruvate	-3.47403	-1.41569	4/16	DLD,PDHA1,PDK2,PDK4
17_Member	GO Cellular Components	GO:0045254	pyruvate dehydrogenase complex	-3.26856	-1.26236	3/8	DLD,PDHA1,PDK2
17_Member	GO Biological Processes	GO:0006085	acetyl-CoA biosynthetic process	-2.91512	-1.03139	4/22	DLD,PDHA1,PDK2,PDK4
17_Member	GO Biological Processes	GO:0006084	acetyl-CoA metabolic process	-2.8645	-0.992827	5/38	DLD,HMGCS2,PDHA1,PDK2,PDK4
17_Member	GO Biological Processes	GO:0006637	acyl-CoA metabolic process	-2.66018	-0.873884	8/105	DLD,ACSL1,HMGCS2,PDHA1,PDK2,PDK4,SUCLA2,ACOT9
17_Member	GO Biological Processes	GO:0035383	thioester metabolic process	-2.66018	-0.873884	8/105	DLD,ACSL1,HMGCS2,PDHA1,PDK2,PDK4,SUCLA2,ACOT9
17_Member	GO Cellular Components	GO:0045239	tricarboxylic acid cycle enzyme complex	-2.49821	-0.77498	3/14	DLD,SUCLA2,DHTKD1
17_Member	GO Biological Processes	GO:0044272	sulfur compound biosynthetic process	-2.45409	-0.75088	11/192	DLD,ACSL1,PDHA1,PDK2,PDK4,ST3GAL1,GSTO1,LIAS,MAT2B,CHST7,CHST9
17_Member	GO Biological Processes	GO:0035384	thioester biosynthetic process	-2.18916	-0.609411	5/54	DLD,ACSL1,PDHA1,PDK2,PDK4
17_Member	GO Biological Processes	GO:0071616	acyl-CoA biosynthetic process	-2.18916	-0.609411	5/54	DLD,ACSL1,PDHA1,PDK2,PDK4
17_Member	GO Biological Processes	GO:0033865	nucleoside bisphosphate metabolic process	-1.916	-0.433731	8/140	DLD,ACSL1,HMGCS2,PDHA1,PDK2,PDK4,SUCLA2,ACOT9
17_Member	GO Biological Processes	GO:0033875	ribonucleoside bisphosphate metabolic process	-1.916	-0.433731	8/140	DLD,ACSL1,HMGCS2,PDHA1,PDK2,PDK4,SUCLA2,ACOT9
17_Member	GO Biological Processes	GO:0034032	purine nucleoside bisphosphate metabolic process	-1.916	-0.433731	8/140	DLD,ACSL1,HMGCS2,PDHA1,PDK2,PDK4,SUCLA2,ACOT9
17_Member	GO Molecular Functions	GO:0016903	oxidoreductase activity, acting on the aldehyde or oxo group of donors	-1.84462	-0.388924	4/43	ALDH1A3,DLD,PDHA1,DHTKD1
17_Member	GO Biological Processes	GO:0033866	nucleoside bisphosphate biosynthetic process	-1.77868	-0.356224	5/68	DLD,ACSL1,PDHA1,PDK2,PDK4
17_Member	GO Biological Processes	GO:0034030	ribonucleoside bisphosphate biosynthetic process	-1.77868	-0.356224	5/68	DLD,ACSL1,PDHA1,PDK2,PDK4
17_Member	GO Biological Processes	GO:0034033	purine nucleoside bisphosphate biosynthetic process	-1.77868	-0.356224	5/68	DLD,ACSL1,PDHA1,PDK2,PDK4
17_Member	GO Molecular Functions	GO:0016620	oxidoreductase activity, acting on the aldehyde or oxo group of donors, NAD or NADP as acceptor	-1.39004	-0.118285	3/35	ALDH1A3,DLD,PDHA1
18_Summary	GO Biological Processes	GO:0055095	lipoprotein particle mediated signaling	-4.98107	-2.44338	3/3	CD36,CDH13,LPL,PPARA,STARD4,FITM2,HK1,HMGB1,INAVA,XBP1
18_Member	GO Biological Processes	GO:0055095	lipoprotein particle mediated signaling	-4.98107	-2.44338	3/3	CD36,CDH13,LPL
18_Member	GO Biological Processes	GO:0055096	low-density lipoprotein particle mediated signaling	-4.98107	-2.44338	3/3	CD36,CDH13,LPL
18_Member	GO Biological Processes	GO:0010878	cholesterol storage	-3.26348	-1.25924	4/18	CD36,LPL,PPARA,STARD4
18_Member	GO Biological Processes	GO:0010889	regulation of sequestering of triglyceride	-2.70273	-0.899912	3/12	LPL,PPARA,FITM2
18_Member	GO Biological Processes	GO:0030730	sequestering of triglyceride	-2.40837	-0.7334	3/15	LPL,PPARA,FITM2
18_Member	GO Biological Processes	GO:0010885	regulation of cholesterol storage	-2.32525	-0.689817	3/16	CD36,LPL,PPARA
18_Member	GO Biological Processes	GO:0010884	positive regulation of lipid storage	-1.92809	-0.443186	3/22	CD36,LPL,FITM2
18_Member	GO Biological Processes	GO:0071404	cellular response to low-density lipoprotein particle stimulus	-1.92809	-0.443186	3/22	CD36,CDH13,LPL
18_Member	GO Biological Processes	GO:0019915	lipid storage	-1.77868	-0.356224	5/68	CD36,LPL,PPARA,FITM2,STARD4
18_Member	GO Biological Processes	GO:0010883	regulation of lipid storage	-1.74544	-0.333864	4/46	CD36,LPL,PPARA,FITM2
18_Member	GO Biological Processes	GO:0032731	positive regulation of interleukin-1 beta production	-1.56973	-0.225032	4/52	HK1,HMGB1,LPL,INAVA
18_Member	GO Biological Processes	GO:0010743	regulation of macrophage derived foam cell differentiation	-1.56285	-0.22255	3/30	CD36,LPL,PPARA
18_Member	GO Biological Processes	GO:0050702	interleukin-1 beta secretion	-1.51689	-0.195675	4/54	CD36,HK1,HMGB1,LPL
18_Member	GO Biological Processes	GO:0055094	response to lipoprotein particle	-1.48975	-0.181417	3/32	CD36,CDH13,LPL
18_Member	GO Biological Processes	GO:2000778	positive regulation of interleukin-6 secretion	-1.48975	-0.181417	3/32	HMGB1,LPL,XBP1
18_Member	GO Biological Processes	GO:0050718	positive regulation of interleukin-1 beta secretion	-1.45527	-0.15915	3/33	HK1,HMGB1,LPL
18_Member	GO Molecular Functions	GO:0071813	lipoprotein particle binding	-1.45527	-0.15915	3/33	CD36,CDH13,LPL
18_Member	GO Molecular Functions	GO:0071814	protein-lipid complex binding	-1.45527	-0.15915	3/33	CD36,CDH13,LPL
18_Member	GO Biological Processes	GO:0071402	cellular response to lipoprotein particle stimulus	-1.42206	-0.138875	3/34	CD36,CDH13,LPL
18_Member	GO Biological Processes	GO:0032732	positive regulation of interleukin-1 production	-1.39533	-0.119911	4/59	HK1,HMGB1,LPL,INAVA
18_Member	GO Biological Processes	GO:0010742	macrophage derived foam cell differentiation	-1.35914	-0.099155	3/36	CD36,LPL,PPARA
18_Member	GO Biological Processes	GO:0090077	foam cell differentiation	-1.35914	-0.099155	3/36	CD36,LPL,PPARA
18_Member	GO Biological Processes	GO:0050701	interleukin-1 secretion	-1.32879	-0.0795929	4/62	CD36,HK1,HMGB1,LPL
19_Summary	GO Biological Processes	GO:0051153	regulation of striated muscle cell differentiation	-4.91391	-2.38285	12/119	PPARA,RGS4,XBP1,FZD7,TNFSF14,AKAP6,AKAP13,TRIM32,FBXO22,LMOD3,MYLK3,RBM24,SOD2,CDON,ACTA1,CAV2,DNER,SGCD,TTN,CASQ1,CFL2,FLNB,FOS,GATA6
19_Member	GO Biological Processes	GO:0051153	regulation of striated muscle cell differentiation	-4.91391	-2.38285	12/119	PPARA,RGS4,XBP1,FZD7,TNFSF14,AKAP6,AKAP13,TRIM32,FBXO22,LMOD3,MYLK3,RBM24
19_Member	GO Biological Processes	GO:0051147	regulation of muscle cell differentiation	-4.26288	-1.93534	14/183	PPARA,RGS4,SOD2,XBP1,FZD7,TNFSF14,AKAP6,AKAP13,TRIM32,FBXO22,CDON,LMOD3,MYLK3,RBM24
19_Member	GO Biological Processes	GO:0048741	skeletal muscle fiber development	-3.21434	-1.23205	5/32	ACTA1,CAV2,FBXO22,LMOD3,DNER
19_Member	GO Biological Processes	GO:0048747	muscle fiber development	-3.18773	-1.21188	7/67	ACTA1,CAV2,SGCD,TTN,FBXO22,LMOD3,DNER
19_Member	GO Biological Processes	GO:0007519	skeletal muscle tissue development	-3.08144	-1.14078	11/160	ACTA1,CASQ1,CAV2,CFL2,FLNB,FOS,FBXO22,CDON,LMOD3,DNER,RBM24
19_Member	GO Biological Processes	GO:0014902	myotube differentiation	-3.03716	-1.10574	9/114	ACTA1,CAV2,XBP1,TNFSF14,FBXO22,CDON,LMOD3,DNER,RBM24
19_Member	GO Biological Processes	GO:0014904	myotube cell development	-3.03038	-1.10467	5/35	ACTA1,CAV2,FBXO22,LMOD3,DNER
19_Member	GO Biological Processes	GO:0060538	skeletal muscle organ development	-2.88769	-1.00985	11/169	ACTA1,CASQ1,CAV2,CFL2,FLNB,FOS,FBXO22,CDON,LMOD3,DNER,RBM24
19_Member	GO Biological Processes	GO:0051149	positive regulation of muscle cell differentiation	-2.55862	-0.818682	8/109	SOD2,TNFSF14,AKAP6,TRIM32,CDON,LMOD3,MYLK3,RBM24
19_Member	GO Biological Processes	GO:0051155	positive regulation of striated muscle cell differentiation	-2.30582	-0.677029	6/72	TNFSF14,AKAP6,TRIM32,LMOD3,MYLK3,RBM24
19_Member	GO Biological Processes	GO:0016202	regulation of striated muscle tissue development	-2.19154	-0.609411	9/152	GATA6,PPARA,RGS4,FZD7,AKAP6,FBXO22,CDON,LMOD3,RBM24
19_Member	GO Biological Processes	GO:1901861	regulation of muscle tissue development	-2.13779	-0.577754	9/155	GATA6,PPARA,RGS4,FZD7,AKAP6,FBXO22,CDON,LMOD3,RBM24
19_Member	GO Biological Processes	GO:0048634	regulation of muscle organ development	-2.12021	-0.565491	9/156	GATA6,PPARA,RGS4,FZD7,AKAP6,FBXO22,CDON,LMOD3,RBM24
19_Member	GO Biological Processes	GO:0010830	regulation of myotube differentiation	-1.88388	-0.412533	5/64	XBP1,TNFSF14,FBXO22,LMOD3,RBM24
19_Member	GO Biological Processes	GO:0048643	positive regulation of skeletal muscle tissue development	-1.6844	-0.290101	3/27	CDON,LMOD3,RBM24
19_Member	GO Biological Processes	GO:0048641	regulation of skeletal muscle tissue development	-1.59715	-0.241752	4/51	FBXO22,CDON,LMOD3,RBM24
19_Member	GO Biological Processes	GO:0045844	positive regulation of striated muscle tissue development	-1.37346	-0.106456	5/87	GATA6,AKAP6,CDON,LMOD3,RBM24
19_Member	GO Biological Processes	GO:0048636	positive regulation of muscle organ development	-1.37346	-0.106456	5/87	GATA6,AKAP6,CDON,LMOD3,RBM24
19_Member	GO Biological Processes	GO:1901863	positive regulation of muscle tissue development	-1.3556	-0.096315	5/88	GATA6,AKAP6,CDON,LMOD3,RBM24
20_Summary	GO Biological Processes	GO:0003300	cardiac muscle hypertrophy	-4.67051	-2.19857	11/106	CAMK2D,GATA6,PPARA,RGS4,TTN,NR4A3,SORBS2,AKAP6,PDLIM5,AKAP13,MLIP,FXN,PDGFRB,VIT,PRKAR1A,UBE3A,WWC1,COL21A1,CASQ1,TNNI1,FBXO32,ACTA1,FZD7,SEMA3C,XBP1,SFRP1,ERCC1,FGF1,RAB21,NIN,NRK
20_Member	GO Biological Processes	GO:0003300	cardiac muscle hypertrophy	-4.67051	-2.19857	11/106	CAMK2D,GATA6,PPARA,RGS4,TTN,NR4A3,SORBS2,AKAP6,PDLIM5,AKAP13,MLIP
20_Member	GO Biological Processes	GO:0014897	striated muscle hypertrophy	-4.55611	-2.13493	11/109	CAMK2D,GATA6,PPARA,RGS4,TTN,NR4A3,SORBS2,AKAP6,PDLIM5,AKAP13,MLIP
20_Member	GO Biological Processes	GO:0014896	muscle hypertrophy	-4.48207	-2.08572	11/111	CAMK2D,GATA6,PPARA,RGS4,TTN,NR4A3,SORBS2,AKAP6,PDLIM5,AKAP13,MLIP
20_Member	GO Biological Processes	GO:0003298	physiological muscle hypertrophy	-3.78727	-1.60986	6/38	PPARA,RGS4,SORBS2,AKAP6,PDLIM5,AKAP13
20_Member	GO Biological Processes	GO:0003301	physiological cardiac muscle hypertrophy	-3.78727	-1.60986	6/38	PPARA,RGS4,SORBS2,AKAP6,PDLIM5,AKAP13
20_Member	GO Biological Processes	GO:0061049	cell growth involved in cardiac muscle cell development	-3.78727	-1.60986	6/38	PPARA,RGS4,SORBS2,AKAP6,PDLIM5,AKAP13
20_Member	GO Biological Processes	GO:0035265	organ growth	-3.75997	-1.59406	14/204	FXN,GATA6,PDGFRB,VIT,PPARA,PRKAR1A,RGS4,UBE3A,SORBS2,AKAP6,PDLIM5,AKAP13,WWC1,COL21A1
20_Member	GO Biological Processes	GO:0043502	regulation of muscle adaptation	-3.23601	-1.23952	9/107	CAMK2D,CASQ1,PPARA,RGS4,TNNI1,NR4A3,AKAP6,MLIP,FBXO32
20_Member	GO Biological Processes	GO:0043500	muscle adaptation	-2.82913	-0.969892	9/122	ACTA1,CAMK2D,GATA6,PPARA,RGS4,TNNI1,NR4A3,AKAP6,MLIP
20_Member	GO Biological Processes	GO:0055017	cardiac muscle tissue growth	-2.66018	-0.873884	8/105	GATA6,PPARA,PRKAR1A,RGS4,SORBS2,AKAP6,PDLIM5,AKAP13
20_Member	GO Biological Processes	GO:0060419	heart growth	-2.48573	-0.770615	8/112	GATA6,PPARA,PRKAR1A,RGS4,SORBS2,AKAP6,PDLIM5,AKAP13
20_Member	GO Biological Processes	GO:1905207	regulation of cardiocyte differentiation	-2.46085	-0.754696	6/67	GATA6,PPARA,RGS4,FZD7,AKAP6,SEMA3C
20_Member	GO Biological Processes	GO:0010611	regulation of cardiac muscle hypertrophy	-2.21937	-0.629195	6/75	CAMK2D,PPARA,RGS4,NR4A3,AKAP6,MLIP
20_Member	GO Biological Processes	GO:0014743	regulation of muscle hypertrophy	-2.13736	-0.577754	6/78	CAMK2D,PPARA,RGS4,NR4A3,AKAP6,MLIP
20_Member	GO Biological Processes	GO:0046621	negative regulation of organ growth	-1.95286	-0.457172	4/40	FXN,PPARA,RGS4,WWC1
20_Member	GO Biological Processes	GO:2000726	negative regulation of cardiac muscle cell differentiation	-1.87439	-0.412533	3/23	PPARA,RGS4,FZD7
20_Member	GO Biological Processes	GO:0051154	negative regulation of striated muscle cell differentiation	-1.81061	-0.370108	4/44	PPARA,RGS4,XBP1,FZD7
20_Member	GO Biological Processes	GO:0061050	regulation of cell growth involved in cardiac muscle cell development	-1.77486	-0.356224	3/25	PPARA,RGS4,AKAP6
20_Member	GO Biological Processes	GO:1905208	negative regulation of cardiocyte differentiation	-1.6844	-0.290101	3/27	PPARA,RGS4,FZD7
20_Member	GO Biological Processes	GO:2000725	regulation of cardiac muscle cell differentiation	-1.62528	-0.257257	4/50	PPARA,RGS4,FZD7,AKAP6
20_Member	GO Biological Processes	GO:0046620	regulation of organ growth	-1.41835	-0.138641	6/113	FXN,GATA6,PPARA,RGS4,AKAP6,WWC1
20_Member	GO Biological Processes	GO:0048640	negative regulation of developmental growth	-1.41835	-0.138641	6/113	FXN,PPARA,RGS4,SFRP1,SEMA3C,WWC1
20_Member	GO Biological Processes	GO:0048589	developmental growth	-1.37547	-0.106456	22/674	ERCC1,FGF1,FXN,GATA6,PDGFRB,VIT,PPARA,PRKAR1A,RGS4,SFRP1,UBE3A,FZD7,SORBS2,AKAP6,SEMA3C,PDLIM5,AKAP13,RAB21,WWC1,NIN,COL21A1,NRK
20_Member	GO Biological Processes	GO:0010614	negative regulation of cardiac muscle hypertrophy	-1.3293	-0.0795929	3/37	PPARA,RGS4,MLIP

## Sheet: Table S3
Table S3-KEGG pathway analysis of DEGs
GroupID	Category	Term	Description	LogP	Log(q-value)	InTerm_InList	Genes	Symbols
1_Summary	KEGG Pathway	hsa04120	Ubiquitin mediated proteolysis	-4.98376	-2.32632	13/137	6500,6921,6923,7323,7328,7332,7334,7337,10075,10477,22954,23291,25898	SKP1,ELOC,ELOB,UBE2D3,UBE2H,UBE2L3,UBE2N,UBE3A,HUWE1,UBE2E3,TRIM32,FBXW11,RCHY1
1_Member	KEGG Pathway	hsa04120	Ubiquitin mediated proteolysis	-4.98376	-2.32632	13/137	6500,6921,6923,7323,7328,7332,7334,7337,10075,10477,22954,23291,25898	SKP1,ELOC,ELOB,UBE2D3,UBE2H,UBE2L3,UBE2N,UBE3A,HUWE1,UBE2E3,TRIM32,FBXW11,RCHY1
2_Summary	KEGG Pathway	hsa04932	Non-alcoholic fatty liver disease (NAFLD)	-3.94754	-1.80297	12/149	1965,4705,4711,5295,5465,5563,6392,7385,7494,10000,10975,51085,291,498,506,7332,7416,7417,5434,5978,6648,529,1353,1355,2903,4023	EIF2S1,NDUFA10,NDUFB5,PIK3R1,PPARA,PRKAA2,SDHD,UQCRC2,XBP1,AKT3,UQCR11,MLXIPL,SLC25A4,ATP5F1A,ATP5F1B,UBE2L3,VDAC1,VDAC2,POLR2E,REST,SOD2,ATP6V1E1,COX11,COX15,GRIN2A,LPL
2_Member	KEGG Pathway	hsa04932	Non-alcoholic fatty liver disease (NAFLD)	-3.94754	-1.80297	12/149	1965,4705,4711,5295,5465,5563,6392,7385,7494,10000,10975,51085	EIF2S1,NDUFA10,NDUFB5,PIK3R1,PPARA,PRKAA2,SDHD,UQCRC2,XBP1,AKT3,UQCR11,MLXIPL
2_Member	KEGG Pathway	hsa05012	Parkinson's disease	-3.5191	-1.68121	11/142	291,498,506,4705,4711,6392,7332,7385,7416,7417,10975	SLC25A4,ATP5F1A,ATP5F1B,NDUFA10,NDUFB5,SDHD,UBE2L3,UQCRC2,VDAC1,VDAC2,UQCR11
2_Member	KEGG Pathway	hsa05016	Huntington's disease	-3.45408	-1.68121	13/193	291,498,506,4705,4711,5434,5978,6392,6648,7385,7416,7417,10975	SLC25A4,ATP5F1A,ATP5F1B,NDUFA10,NDUFB5,POLR2E,REST,SDHD,SOD2,UQCRC2,VDAC1,VDAC2,UQCR11
2_Member	KEGG Pathway	hsa00190	Oxidative phosphorylation	-3.14812	-1.53357	10/133	498,506,529,1353,1355,4705,4711,6392,7385,10975	ATP5F1A,ATP5F1B,ATP6V1E1,COX11,COX15,NDUFA10,NDUFB5,SDHD,UQCRC2,UQCR11
2_Member	KEGG Pathway	hsa05010	Alzheimer's disease	-1.87541	-0.745026	9/171	498,506,2903,4023,4705,4711,6392,7385,10975	ATP5F1A,ATP5F1B,GRIN2A,LPL,NDUFA10,NDUFB5,SDHD,UQCRC2,UQCR11
3_Summary	KEGG Pathway	hsa05166	HTLV-I infection	-2.78457	-1.29497	14/256	291,821,1030,1870,2353,3113,5159,5295,7416,7417,7494,8061,8324,10000	SLC25A4,CANX,CDKN2B,E2F2,FOS,HLA-DPA1,PDGFRB,PIK3R1,VDAC1,VDAC2,XBP1,FOSL1,FZD7,AKT3
3_Member	KEGG Pathway	hsa05166	HTLV-I infection	-2.78457	-1.29497	14/256	291,821,1030,1870,2353,3113,5159,5295,7416,7417,7494,8061,8324,10000	SLC25A4,CANX,CDKN2B,E2F2,FOS,HLA-DPA1,PDGFRB,PIK3R1,VDAC1,VDAC2,XBP1,FOSL1,FZD7,AKT3
4_Summary	KEGG Pathway	hsa04931	Insulin resistance	-2.60875	-1.21606	8/107	948,5295,5465,5506,5563,9882,10000,51085,2180,3098,5573,10580	CD36,PIK3R1,PPARA,PPP1R3A,PRKAA2,TBC1D4,AKT3,MLXIPL,ACSL1,HK1,PRKAR1A,SORBS1
4_Member	KEGG Pathway	hsa04931	Insulin resistance	-2.60875	-1.21606	8/107	948,5295,5465,5506,5563,9882,10000,51085	CD36,PIK3R1,PPARA,PPP1R3A,PRKAA2,TBC1D4,AKT3,MLXIPL
4_Member	KEGG Pathway	hsa04920	Adipocytokine signaling pathway	-1.75365	-0.689076	5/69	948,2180,5465,5563,10000	CD36,ACSL1,PPARA,PRKAA2,AKT3
4_Member	KEGG Pathway	hsa04910	Insulin signaling pathway	-1.48777	-0.542227	7/138	3098,5295,5506,5563,5573,10000,10580	HK1,PIK3R1,PPP1R3A,PRKAA2,PRKAR1A,AKT3,SORBS1
5_Summary	KEGG Pathway	hsa04137	Mitophagy - animal	-2.52711	-1.17581	6/65	1457,3091,4286,8878,9927,23710	CSNK2A1,HIF1A,MITF,SQSTM1,MFN2,GABARAPL1
5_Member	KEGG Pathway	hsa04137	Mitophagy - animal	-2.52711	-1.17581	6/65	1457,3091,4286,8878,9927,23710	CSNK2A1,HIF1A,MITF,SQSTM1,MFN2,GABARAPL1
6_Summary	KEGG Pathway	hsa04710	Circadian rhythm	-2.34896	-1.03544	4/31	5563,6096,6500,23291,817,1457,6422,8061,8324,27101	PRKAA2,RORB,SKP1,FBXW11,CAMK2D,CSNK2A1,SFRP1,FOSL1,FZD7,CACYBP
6_Member	KEGG Pathway	hsa04710	Circadian rhythm	-2.34896	-1.03544	4/31	5563,6096,6500,23291	PRKAA2,RORB,SKP1,FBXW11
6_Member	KEGG Pathway	hsa04310	Wnt signaling pathway	-1.86476	-0.745026	8/143	817,1457,6422,6500,8061,8324,23291,27101	CAMK2D,CSNK2A1,SFRP1,SKP1,FOSL1,FZD7,FBXW11,CACYBP
7_Summary	KEGG Pathway	hsa03320	PPAR signaling pathway	-2.30582	-1.02511	6/72	948,2180,3158,4023,5465,10580	CD36,ACSL1,HMGCS2,LPL,PPARA,SORBS1
7_Member	KEGG Pathway	hsa03320	PPAR signaling pathway	-2.30582	-1.02511	6/72	948,2180,3158,4023,5465,10580	CD36,ACSL1,HMGCS2,LPL,PPARA,SORBS1
8_Summary	KEGG Pathway	hsa04810	Regulation of actin cytoskeleton	-2.13615	-0.873785	11/212	1073,2246,2257,4660,5159,5295,8395,9459,10787,56034,91807	CFL2,FGF1,FGF12,PPP1R12B,PDGFRB,PIK3R1,PIP5K1B,ARHGEF6,NCKAP1,PDGFC,MYLK3
8_Member	KEGG Pathway	hsa04810	Regulation of actin cytoskeleton	-2.13615	-0.873785	11/212	1073,2246,2257,4660,5159,5295,8395,9459,10787,56034,91807	CFL2,FGF1,FGF12,PPP1R12B,PDGFRB,PIK3R1,PIP5K1B,ARHGEF6,NCKAP1,PDGFC,MYLK3
9_Summary	KEGG Pathway	hsa04146	Peroxisome	-2.00961	-0.763046	6/83	225,1891,2180,5189,5264,6648	ABCD2,ECH1,ACSL1,PEX1,PHYH,SOD2
9_Member	KEGG Pathway	hsa04146	Peroxisome	-2.00961	-0.763046	6/83	225,1891,2180,5189,5264,6648	ABCD2,ECH1,ACSL1,PEX1,PHYH,SOD2
10_Summary	KEGG Pathway	hsa00620	Pyruvate metabolism	-3.71855	-1.80297	4/39	1738,2739,4191,5160,5095,8803,3158,5019,2806,3098,6392	DLD,GLO1,MDH2,PDHA1,PCCA,SUCLA2,HMGCS2,OXCT1,GOT2,HK1,SDHD
10_Member	KEGG Pathway	hsa00620	Pyruvate metabolism	-1.9912	-0.759868	4/39	1738,2739,4191,5160	DLD,GLO1,MDH2,PDHA1
10_Member	KEGG Pathway	hsa00640	Propanoate metabolism	-1.48975	-0.542227	3/32	1738,5095,8803	DLD,PCCA,SUCLA2
10_Member	KEGG Pathway	hsa00630	Glyoxylate and dicarboxylate metabolism	-1.64214	-0.620509	3/28	1738,4191,5095	DLD,MDH2,PCCA
10_Member	KEGG Pathway	hsa00280	Valine, leucine and isoleucine degradation	-1.68376	-0.652792	4/48	1738,3158,5019,5095	DLD,HMGCS2,OXCT1,PCCA
10_Member	KEGG Pathway	hsa01200	Carbon metabolism	-2.43861	-1.10661	8/114	1738,2806,3098,4191,5095,5160,6392,8803	DLD,GOT2,HK1,MDH2,PCCA,PDHA1,SDHD,SUCLA2
10_Member	KEGG Pathway	M00009	Citrate cycle (TCA cycle, Krebs cycle)	-2.91512	-1.36752	4/22	1738,4191,6392,8803	DLD,MDH2,SDHD,SUCLA2
10_Member	KEGG Pathway	hsa00020	Citrate cycle (TCA cycle)	-3.34887	-1.65515	5/30	1738,4191,5160,6392,8803	DLD,MDH2,PDHA1,SDHD,SUCLA2
10_Member	KEGG Pathway	hsa_M00011	Citrate cycle, second carbon oxidation, 2-oxoglutarate => oxaloacetate	-3.71855	-1.80297	4/14	1738,4191,6392,8803	DLD,MDH2,SDHD,SUCLA2
10_Member	KEGG Pathway	M00011	Citrate cycle, second carbon oxidation, 2-oxoglutarate => oxaloacetate	-3.71855	-1.80297	4/14	1738,4191,6392,8803	DLD,MDH2,SDHD,SUCLA2
10_Member	KEGG Pathway	hsa_M00009	Citrate cycle (TCA cycle, Krebs cycle)	-2.91512	-1.36752	4/22	1738,4191,6392,8803	DLD,MDH2,SDHD,SUCLA2
11_Summary	KEGG Pathway	hsa04141	Protein processing in endoplasmic reticulum	-1.95326	-0.745026	9/166	821,1965,3312,6185,6500,6747,7323,7494,56681	CANX,EIF2S1,HSPA8,RPN2,SKP1,SSR3,UBE2D3,XBP1,SAR1A
11_Member	KEGG Pathway	hsa04141	Protein processing in endoplasmic reticulum	-1.95326	-0.745026	9/166	821,1965,3312,6185,6500,6747,7323,7494,56681	CANX,EIF2S1,HSPA8,RPN2,SKP1,SSR3,UBE2D3,XBP1,SAR1A
12_Summary	KEGG Pathway	hsa04727	GABAergic synapse	-1.89185	-0.745026	6/88	2557,2562,2775,5334,23710,81539	GABRA4,GABRB3,GNAO1,PLCL1,GABARAPL1,SLC38A1
12_Member	KEGG Pathway	hsa04727	GABAergic synapse	-1.89185	-0.745026	6/88	2557,2562,2775,5334,23710,81539	GABRA4,GABRB3,GNAO1,PLCL1,GABARAPL1,SLC38A1
13_Summary	KEGG Pathway	hsa05418	Fluid shear stress and atherosclerosis	-1.88166	-0.745026	8/142	858,2353,5295,5563,6401,8878,9446,10000,713,2775,5520,1457,1965,3312,25898,51209,1075,1508,8739	CAV2,FOS,PIK3R1,PRKAA2,SELE,SQSTM1,GSTO1,AKT3,C1QB,GNAO1,PPP2R2A,CSNK2A1,EIF2S1,HSPA8,RCHY1,RAB9B,CTSC,CTSB,HRK
13_Member	KEGG Pathway	hsa05418	Fluid shear stress and atherosclerosis	-1.88166	-0.745026	8/142	858,2353,5295,5563,6401,8878,9446,10000	CAV2,FOS,PIK3R1,PRKAA2,SELE,SQSTM1,GSTO1,AKT3
13_Member	KEGG Pathway	hsa05142	Chagas disease (American trypanosomiasis)	-1.60615	-0.593663	6/102	713,2353,2775,5295,5520,10000	C1QB,FOS,GNAO1,PIK3R1,PPP2R2A,AKT3
13_Member	KEGG Pathway	hsa05162	Measles	-1.54755	-0.544019	7/134	1457,1965,3312,5295,10000,25898,51209	CSNK2A1,EIF2S1,HSPA8,PIK3R1,AKT3,RCHY1,RAB9B
13_Member	KEGG Pathway	hsa04210	Apoptosis	-1.48777	-0.542227	7/138	1075,1508,1965,2353,5295,8739,10000	CTSC,CTSB,EIF2S1,FOS,PIK3R1,HRK,AKT3
14_Summary	KEGG Pathway	hsa03013	RNA transport	-1.87541	-0.745026	9/171	1965,1975,2332,8087,8487,10209,10556,11102,96764	EIF2S1,EIF4B,FMR1,FXR1,GEMIN2,EIF1,RPP30,RPP14,TGS1
14_Member	KEGG Pathway	hsa03013	RNA transport	-1.87541	-0.745026	9/171	1965,1975,2332,8087,8487,10209,10556,11102,96764	EIF2S1,EIF4B,FMR1,FXR1,GEMIN2,EIF1,RPP30,RPP14,TGS1
15_Summary	KEGG Pathway	hsa00270	Cysteine and methionine metabolism	-1.77757	-0.696628	4/45	2806,4191,6611,27430	GOT2,MDH2,SMS,MAT2B
15_Member	KEGG Pathway	hsa00270	Cysteine and methionine metabolism	-1.77757	-0.696628	4/45	2806,4191,6611,27430	GOT2,MDH2,SMS,MAT2B
16_Summary	KEGG Pathway	hsa04020	Calcium signaling pathway	-1.71598	-0.675461	9/182	291,777,817,2903,5159,6546,7416,7417,91807	SLC25A4,CACNA1E,CAMK2D,GRIN2A,PDGFRB,SLC8A1,VDAC1,VDAC2,MYLK3
16_Member	KEGG Pathway	hsa04020	Calcium signaling pathway	-1.71598	-0.675461	9/182	291,777,817,2903,5159,6546,7416,7417,91807	SLC25A4,CACNA1E,CAMK2D,GRIN2A,PDGFRB,SLC8A1,VDAC1,VDAC2,MYLK3
17_Summary	KEGG Pathway	hsa00480	Glutathione metabolism	-1.51689	-0.542227	4/54	4953,6241,6611,9446	ODC1,RRM2,SMS,GSTO1
17_Member	KEGG Pathway	hsa00480	Glutathione metabolism	-1.51689	-0.542227	4/54	4953,6241,6611,9446	ODC1,RRM2,SMS,GSTO1
18_Summary	KEGG Pathway	hsa05134	Legionellosis	-1.49142	-0.542227	4/55	3312,5861,10767,56681	HSPA8,RAB1A,HBS1L,SAR1A
18_Member	KEGG Pathway	hsa05134	Legionellosis	-1.49142	-0.542227	4/55	3312,5861,10767,56681	HSPA8,RAB1A,HBS1L,SAR1A
19_Summary	KEGG Pathway	hsa05410	Hypertrophic cardiomyopathy (HCM)	-1.44792	-0.517625	5/83	5563,6444,6546,7168,7273	PRKAA2,SGCD,SLC8A1,TPM1,TTN
19_Member	KEGG Pathway	hsa05410	Hypertrophic cardiomyopathy (HCM)	-1.44792	-0.517625	5/83	5563,6444,6546,7168,7273	PRKAA2,SGCD,SLC8A1,TPM1,TTN
20_Summary	KEGG Pathway	hsa04350	TGF-beta signaling pathway	-1.42884	-0.505963	5/84	1030,3624,6500,7044,392255	CDKN2B,INHBA,SKP1,LEFTY2,GDF6
20_Member	KEGG Pathway	hsa04350	TGF-beta signaling pathway	-1.42884	-0.505963	5/84	1030,3624,6500,7044,392255	CDKN2B,INHBA,SKP1,LEFTY2,GDF6

## Sheet: Table S4
Table S4-Hub genes
Gene	AverageShortestPathLength	Betweenness Dir	Betweenness unDir	BetweennessCentrality	Bridging Dir	Bridging unDir	Centroid Dir	Centroid unDir	Closeness Dir	Closeness unDir	ClosenessCentrality	ClusteringCoefficient	Degree unDir	Eccentricity	Eccentricity Dir	Eccentricity unDir	EdgeCount	EigenVector Dir	EigenVector unDir	InDegree	IsSingleNode	MCODE_Cluster	MCODE_Node_Status	MCODE_Score	NeighborhoodConnectivity	OutDegree	PartnerOfMultiEdgedNodePairs	Radiality Dir	Radiality unDir	selected	SelfLoops	shared name	Stress	Stress Dir	Stress unDir	Regulation
RPS27A	1.725	3232.04	30287.2	0.0154417	5.94988	55.7559	-40	9	28.8333	0.000874126	0.57971	0.0826087	70	3	0.333333	0.166667	70	1.18275e-11	0.273227	49	FALSE	Cluster 1	Clustered	20	17.2286	21	0	0.000199634	8.50218	TRUE	0	RPS27A	5497	5497	165412	up
HSPA8	2.25862	1161.18	22040.8	0.00554774	6.42934	122.038	-232	-9	122.3	0.000867303	0.442748	0.0811594	46	5	0.2	0.166667	46	2.33717e-10	0.114179	4	FALSE	Cluster 3	Clustered	9.69697	19.7826	42	0	0.00020343	8.48253	FALSE	0	HSPA8	1835	1835	147784	up
SKP1	0	0	7388.78	0	0	57.5528	0	-139	0	0.000779423	0	0.182788	38	0	0	0.166667	38	-2.40388e-12	0.218413	38	FALSE	Cluster 1	Clustered	20	21.0526	0	0	0.000198491	8.19869	TRUE	0	SKP1	0	0	45238	up
RPS2	2.08451	590.526	5015.96	0.00282135	6.68311	56.7666	-71	-109	40.7	0.000798085	0.47973	0.145238	36	5	0.2	0.166667	36	-4.89542e-13	0.0961444	19	FALSE	Cluster 3	Clustered	9.69697	21.0278	17	0	0.000200108	8.26419	FALSE	0	RPS2	1471	1471	51990	up
HSPA9	2.08511	1024.51	9267.83	0.00489481	7.26649	65.7333	-47	-103	26.8333	0.000796178	0.479592	0.107937	36	3	0.333333	0.166667	36	-5.65361e-13	0.05986	24	FALSE		Unclustered	8	18.6667	12	0	0.000199554	8.25764	FALSE	0	HSPA9	2035	2035	69550	up
RPL8	1.91304	858.686	4324.77	0.00410254	11.9586	60.2294	-23	-127	13.8333	0.000786782	0.522727	0.152462	33	3	0.333333	0.166667	33	-7.84565e-12	0.0842196	27	FALSE	Cluster 3	Clustered	9.69697	21.6667	6	0	0.000199038	8.22489	FALSE	0	RPL8	1758	1758	45714	up
ATP5A1	2.32258	340.196	5329.18	0.00162535	4.12761	64.6591	-124	-156	65.95	0.000763942	0.430556	0.142992	33	5	0.2	0.166667	33	3.23839e-11	0.0469623	5	FALSE	Cluster 2	Clustered	6.5641	18.4545	28	0	0.000201124	8.14192	FALSE	0	ATP5A1	547	547	47966	up
SOD2	2.66935	425.924	9231.05	0.00203494	3.51183	76.1118	-248	-126	112.333	0.000781861	0.374622	0.0997984	32	6	0.166667	0.166667	32	-5.43651e-11	0.046059	2	FALSE		Unclustered	7.41818	17.9062	30	0	0.000203018	8.20742	FALSE	0	SOD2	797	797	66216	up
TCP1	2.12903	1020.57	6674.78	0.00487599	8.39972	54.936	-62	-140	34.1667	0.000773395	0.469697	0.108602	31	4	0.25	0.166667	31	1.89629e-13	0.0831383	18	FALSE		Unclustered	8.83636	18.871	13	0	0.000199847	8.17686	FALSE	0	TCP1	2028	2028	56150	up
FBXO32	2.944	42.4286	4017.97	0.00020271	0.650808	61.6312	-125	-163	61.8163	0.000765111	0.339674	0.248387	31	9	0.111111	0.166667	31	-3.29558e-12	0.197242	2	FALSE	Cluster 1	Clustered	20	22.2903	29	0	0.000200957	8.14629	TRUE	0	FBXO32	85	85	24932	up
UBE2N	2.38	635.509	3362.51	0.00303627	9.31696	49.2965	-50	-182	26.3333	0.000754148	0.420168	0.262315	29	4	0.25	0.166667	29	-3.39825e-13	0.193758	18	FALSE	Cluster 1	Clustered	20	24.1724	11	0	0.000199534	8.1048	TRUE	0	UBE2N	1066	1066	23004	up
PSMC2	2.82099	653.903	4686	0.00312415	10.2278	73.2943	-162	-122	74.4067	0.000789889	0.354486	0.142857	28	9	0.111111	0.166667	28	-2.42962e-11	0.127116	7	FALSE		Unclustered	8.83636	24.1429	21	0	0.000201467	8.23581	FALSE	0	PSMC2	1288	1288	35134	up
UBE3A	1	13.4857	5033.79	6.443e-05	0.295777	110.404	-1	-167	1	0.000762777	1	0.276455	28	1	1	0.166667	28	9.81343e-12	0.191068	27	FALSE	Cluster 1	Clustered	20	24.6429	1	0	0.000198531	8.13755	TRUE	0	UBE3A	22	22	31080	up
RPS24	2.86413	373.238	2055.11	0.00178322	6.69614	36.87	-184	-188	82.5901	0.000750751	0.349146	0.176638	27	9	0.111111	0.166667	27	2.06187e-11	0.0720915	3	FALSE	Cluster 3	Clustered	9.69697	19.963	24	0	0.0002018	8.0917	FALSE	0	RPS24	569	569	22130	up
CCT5	2.09524	801.715	4122.38	0.00383035	11.49	59.0813	-42	-154	23.5	0.000770416	0.477273	0.146724	27	4	0.25	0.166667	27	-1.73759e-11	0.0723018	18	FALSE	Cluster 3	Clustered	9.69697	20.2963	9	0	0.000199422	8.16594	FALSE	0	CCT5	1550	1550	38102	up
DLD	1	419.009	4690.44	0.0020019	5.65515	63.3045	-2	-192	2	0.000733138	1	0.128205	27	1	1	0.142857	27	9.38929e-12	0.037314	25	FALSE	Cluster 2	Clustered	6.32967	16.8519	2	0	0.00019857	8.02183	FALSE	0	DLD	723	723	34766	up
FBXW11	1	25.9929	3300.58	0.00012419	0.477345	60.6134	-4	-247	4	0.000718907	1	0.320513	27	1	1	0.166667	27	1.3997e-11	0.192366	23	FALSE	Cluster 1	Clustered	20	23.1111	4	0	0.000198649	7.96288	TRUE	0	FBXW11	50	50	18958	up
RPL7A	2.11538	548.093	4215.9	0.00261862	10.7	82.304	-78	-178	43.3667	0.00075643	0.472727	0.186154	26	5	0.2	0.166667	26	-1.07271e-11	0.0710434	10	FALSE	Cluster 3	Clustered	9.69697	21.2308	16	0	0.000200215	8.11354	FALSE	0	RPL7A	1000	1000	31794	up
VDAC1	1.6875	827.585	4904.05	0.00395395	13.6559	80.921	-16	-140	10.5	0.000778816	0.592593	0.156923	26	2	0.5	0.142857	26	1.33904e-11	0.046952	21	FALSE		Unclustered	7.41818	21.3846	5	0	0.000198906	8.19651	FALSE	0	VDAC1	1598	1598	40782	up
UBE2D3	2.18333	85.9218	1269.33	0.00041051	2.11096	31.1854	-60	-181	35.25	0.000754717	0.458015	0.327692	26	4	0.25	0.166667	26	1.01173e-12	0.190369	7	FALSE	Cluster 1	Clustered	20	25.3077	19	0	0.00019989	8.10699	TRUE	0	UBE2D3	198	198	10868	up
SIAH2	2.26923	159.011	2322.64	0.00075971	4.23917	61.9206	-52	-176	28.75	0.000757576	0.440678	0.315385	26	4	0.25	0.166667	26	5.20717e-12	0.187875	13	FALSE	Cluster 1	Clustered	20	25.3846	13	0	0.000199631	8.1179	TRUE	0	SIAH2	282	282	15416	up
ZBTB16	2.25455	206.327	1951.48	0.00098577	6.81025	64.4126	-55	-236	30.5	0.000724638	0.443548	0.37	25	4	0.25	0.166667	25	4.4003e-11	0.190272	11	FALSE	Cluster 1	Seed	20	25.04	14	0	0.0001997	7.9869	TRUE	0	ZBTB16	355	355	9288	up

## Sheet: Table S5
Table S5-GO and KEGG enrichment analysis of hub genes
GroupID	Category	Term	Description	LogP	Log(q-value)	InTerm_InList	Genes	Symbols
1_Summary	GO Biological Processes	GO:0000209	protein polyubiquitination	-11.442	-7.08195	11	5701,6233,6478,6500,7323,7334,7337,23291,114907,1738,7704	PSMC2,RPS27A,SIAH2,SKP1,UBE2D3,UBE2N,UBE3A,FBXW11,FBXO32,DLD,ZBTB16
4_Summary	GO Biological Processes	GO:0072657	protein localization to membrane	-10.5206	-6.46155	11	6130,6132,6187,6229,6233,3312,3313,5701,6950,22948,7323	RPL7A,RPL8,RPS2,RPS24,RPS27A,HSPA8,HSPA9,PSMC2,TCP1,CCT5,UBE2D3
4_Member	GO Cellular Components	GO:0044445	cytosolic part	-10.5206	-6.46155	8	3312,6130,6132,6187,6229,6233,6950,22948	HSPA8,RPL7A,RPL8,RPS2,RPS24,RPS27A,TCP1,CCT5
4_Member	GO Biological Processes	GO:0072594	establishment of protein localization to organelle	-9.23684	-5.3539	9	3312,6130,6132,6187,6229,6233,6950,7323,22948	HSPA8,RPL7A,RPL8,RPS2,RPS24,RPS27A,TCP1,UBE2D3,CCT5
4_Member	GO Biological Processes	GO:0006402	mRNA catabolic process	-7.6066	-4.03397	7	3312,5701,6130,6132,6187,6229,6233	HSPA8,PSMC2,RPL7A,RPL8,RPS2,RPS24,RPS27A
1_Member	GO Biological Processes	GO:0006511	ubiquitin-dependent protein catabolic process	-7.3614	-4.03397	8	5701,6233,6478,6500,7323,7334,7337,23291	PSMC2,RPS27A,SIAH2,SKP1,UBE2D3,UBE2N,UBE3A,FBXW11
4_Member	GO Biological Processes	GO:0006401	RNA catabolic process	-7.35065	-4.03397	7	3312,5701,6130,6132,6187,6229,6233	HSPA8,PSMC2,RPL7A,RPL8,RPS2,RPS24,RPS27A
4_Member	GO Biological Processes	GO:0045047	protein targeting to ER	-7.20104	-4.01783	5	6130,6132,6187,6229,6233	RPL7A,RPL8,RPS2,RPS24,RPS27A
1_Member	KEGG Pathway	hsa04120	Ubiquitin mediated proteolysis	-6.87647	-3.81744	11	6500,7323,7334,7337,23291	PSMC2,RPS27A,SIAH2,SKP1,UBE2D3,UBE2N,UBE3A,FBXW11,FBXO32,DLD,ZBTB16
2_Member	GO Molecular Functions	GO:0031625	ubiquitin protein ligase binding	-6.74348	-3.72584	6	3312,3313,6233,6950,7323,7334	HSPA8,HSPA9,RPS27A,TCP1,UBE2D3,UBE2N
4_Member	KEGG Pathway	hsa03010	Ribosome	-6.63732	-3.69223	5	6130,6132,6187,6229,6233	RPL7A,RPL8,RPS2,RPS24,RPS27A
4_Member	GO Cellular Components	GO:0044391	ribosomal subunit	-6.17084	-3.30466	5	6130,6132,6187,6229,6233	RPL7A,RPL8,RPS2,RPS24,RPS27A
4_Member	GO Biological Processes	GO:0006413	translational initiation	-6.13722	-3.29567	5	6130,6132,6187,6229,6233	RPL7A,RPL8,RPS2,RPS24,RPS27A
1_Member	GO Molecular Functions	GO:0004842	ubiquitin-protein transferase activity	-6.0429	-3.23784	6	6478,6500,7323,7334,7337,23291	SIAH2,SKP1,UBE2D3,UBE2N,UBE3A,FBXW11
4_Member	GO Biological Processes	GO:0006612	protein targeting to membrane	-6.03954	-3.23784	5	6130,6132,6187,6229,6233	RPL7A,RPL8,RPS2,RPS24,RPS27A
8_Summary	GO Biological Processes	GO:0010638	positive regulation of organelle organization	-6.00064	-3.22036	12	6950,7323,7334,22948,3312,6500,23291,6478,6233,3313,7704,7337	TCP1,UBE2D3,UBE2N,CCT5,HSPA8,SKP1,FBXW11,SIAH2,RPS27A,HSPA9,ZBTB16,UBE3A
8_Member	GO Cellular Components	GO:0101031	chaperone complex	-6.00064	-3.22036	3	3312,6950,22948	HSPA8,TCP1,CCT5
4_Member	GO Biological Processes	GO:0000956	nuclear-transcribed mRNA catabolic process	-5.96662	-3.20862	5	6130,6132,6187,6229,6233	RPL7A,RPL8,RPS2,RPS24,RPS27A
4_Member	GO Biological Processes	GO:0034655	nucleobase-containing compound catabolic process	-5.91681	-3.16953	7	3312,5701,6130,6132,6187,6229,6233	HSPA8,PSMC2,RPL7A,RPL8,RPS2,RPS24,RPS27A
4_Member	GO Biological Processes	GO:0046700	heterocycle catabolic process	-5.69092	-2.97022	7	3312,5701,6130,6132,6187,6229,6233	HSPA8,PSMC2,RPL7A,RPL8,RPS2,RPS24,RPS27A
4_Member	GO Biological Processes	GO:0044270	cellular nitrogen compound catabolic process	-5.68683	-2.97022	7	3312,5701,6130,6132,6187,6229,6233	HSPA8,PSMC2,RPL7A,RPL8,RPS2,RPS24,RPS27A
4_Member	GO Biological Processes	GO:0019439	aromatic compound catabolic process	-5.64228	-2.93543	7	3312,5701,6130,6132,6187,6229,6233	HSPA8,PSMC2,RPL7A,RPL8,RPS2,RPS24,RPS27A
1_Member	GO Biological Processes	GO:0045088	regulation of innate immune response	-5.60815	-2.91085	6	5701,6233,6500,7323,7334,23291	PSMC2,RPS27A,SKP1,UBE2D3,UBE2N,FBXW11
4_Member	GO Biological Processes	GO:1901361	organic cyclic compound catabolic process	-5.4938	-2.80583	7	3312,5701,6130,6132,6187,6229,6233	HSPA8,PSMC2,RPL7A,RPL8,RPS2,RPS24,RPS27A
4_Member	GO Cellular Components	GO:0005840	ribosome	-5.40576	-2.72694	5	6130,6132,6187,6229,6233	RPL7A,RPL8,RPS2,RPS24,RPS27A
1_Member	GO Cellular Components	GO:0000151	ubiquitin ligase complex	-5.32935	-2.65948	5	6500,7323,7334,23291,114907	SKP1,UBE2D3,UBE2N,FBXW11,FBXO32
8_Member	GO Molecular Functions	GO:0051082	unfolded protein binding	-5.25161	-2.59755	4	3312,3313,6950,22948	HSPA8,HSPA9,TCP1,CCT5
1_Member	GO Biological Processes	GO:0031349	positive regulation of defense response	-5.25004	-2.59755	6	5701,6233,6500,7323,7334,23291	PSMC2,RPS27A,SKP1,UBE2D3,UBE2N,FBXW11
2_Member	GO Biological Processes	GO:0035722	interleukin-12-mediated signaling pathway	-4.98465	-2.34887	3	3313,6648,6950	HSPA9,SOD2,TCP1
4_Member	GO Biological Processes	GO:0090150	establishment of protein localization to membrane	-4.97276	-2.34509	5	6130,6132,6187,6229,6233	RPL7A,RPL8,RPS2,RPS24,RPS27A
2_Member	GO Biological Processes	GO:0071349	cellular response to interleukin-12	-4.9297	-2.31	3	3313,6648,6950	HSPA9,SOD2,TCP1
2_Member	GO Biological Processes	GO:0070671	response to interleukin-12	-4.90308	-2.29121	3	3313,6648,6950	HSPA9,SOD2,TCP1
1_Member	GO Biological Processes	GO:0043687	post-translational protein modification	-4.80412	-2.19993	5	5701,6500,7704,23291,114907	PSMC2,SKP1,ZBTB16,FBXW11,FBXO32
1_Member	GO Biological Processes	GO:0002757	immune response-activating signal transduction	-4.7404	-2.14376	6	5701,6233,6500,7323,7334,23291	PSMC2,RPS27A,SKP1,UBE2D3,UBE2N,FBXW11
1_Member	GO Biological Processes	GO:0002764	immune response-regulating signaling pathway	-4.61435	-2.02514	6	5701,6233,6500,7323,7334,23291	PSMC2,RPS27A,SKP1,UBE2D3,UBE2N,FBXW11
1_Member	GO Biological Processes	GO:0050852	T cell receptor signaling pathway	-4.51061	-1.95673	4	5701,6500,7334,23291	PSMC2,SKP1,UBE2N,FBXW11
5_Summary	GO Biological Processes	GO:1903322	positive regulation of protein modification by small protein conjugation or removal	-4.49389	-1.94674	3	6187,7334,7337,6233,6950,6478	RPS2,UBE2N,UBE3A,RPS27A,TCP1,SIAH2
5_Member	GO Biological Processes	GO:0031396	regulation of protein ubiquitination	-4.49389	-1.94674	4	6187,6478,7334,7337	RPS2,SIAH2,UBE2N,UBE3A
1_Member	GO Biological Processes	GO:0002253	activation of immune response	-4.44416	-1.90364	6	5701,6233,6500,7323,7334,23291	PSMC2,RPS27A,SKP1,UBE2D3,UBE2N,FBXW11
1_Member	GO Molecular Functions	GO:0061630	ubiquitin protein ligase activity	-4.35826	-1.8307	4	6478,6500,7337,23291	SIAH2,SKP1,UBE3A,FBXW11
8_Member	GO Biological Processes	GO:0006457	protein folding	-4.29814	-1.77693	4	3312,3313,6950,22948	HSPA8,HSPA9,TCP1,CCT5
5_Member	GO Biological Processes	GO:1903320	regulation of protein modification by small protein conjugation or removal	-4.28346	-1.77465	4	6187,6478,7334,7337	RPS2,SIAH2,UBE2N,UBE3A
3_Summary	GO Cellular Components	GO:0005759	mitochondrial matrix	-4.26651	-1.76977	7	498,1738,3313,6648,7416,6233,7323	ATP5F1A,DLD,HSPA9,SOD2,VDAC1,RPS27A,UBE2D3
8_Member	GO Biological Processes	GO:0034504	protein localization to nucleus	-4.0714	-1.58068	4	6500,6950,7704,22948	SKP1,TCP1,ZBTB16,CCT5
1_Member	GO Biological Processes	GO:0031146	SCF-dependent proteasomal ubiquitin-dependent protein catabolic process	-4.06569	-1.58068	3	5701,6500,23291	PSMC2,SKP1,FBXW11
1_Member	GO Biological Processes	GO:0016055	Wnt signaling pathway	-4.0467	-1.56745	5	5701,6233,6478,6500,23291	PSMC2,RPS27A,SIAH2,SKP1,FBXW11
1_Member	GO Biological Processes	GO:0198738	cell-cell signaling by wnt	-4.03888	-1.56531	5	5701,6233,6478,6500,23291	PSMC2,RPS27A,SIAH2,SKP1,FBXW11
4_Member	GO Cellular Components	GO:0005912	adherens junction	-3.94373	-1.47576	5	3312,3313,6130,6132,6187	HSPA8,HSPA9,RPL7A,RPL8,RPS2
9_Summary	GO Biological Processes	GO:0009141	nucleoside triphosphate metabolic process	-3.93039	-1.46795	3	498,1738,3312,3313,5701	ATP5F1A,DLD,HSPA8,HSPA9,PSMC2
8_Member	GO Biological Processes	GO:0031647	regulation of protein stability	-3.92453	-1.46756	4	3312,6950,22948,23291	HSPA8,TCP1,CCT5,FBXW11
1_Member	GO Biological Processes	GO:0051403	stress-activated MAPK cascade	-3.91288	-1.4613	4	6233,6500,7334,23291	RPS27A,SKP1,UBE2N,FBXW11
4_Member	GO Cellular Components	GO:0070161	anchoring junction	-3.88524	-1.43899	5	3312,3313,6130,6132,6187	HSPA8,HSPA9,RPL7A,RPL8,RPS2
1_Member	GO Biological Processes	GO:0002223	stimulatory C-type lectin receptor signaling pathway	-3.84201	-1.40103	3	5701,6500,23291	PSMC2,SKP1,FBXW11
1_Member	GO Biological Processes	GO:0042752	regulation of circadian rhythm	-3.83069	-1.3949	3	6478,7337,23291	SIAH2,UBE3A,FBXW11
1_Member	GO Biological Processes	GO:0002220	innate immune response activating cell surface receptor signaling pathway	-3.80834	-1.37769	3	5701,6500,23291	PSMC2,SKP1,FBXW11
5_Member	GO Biological Processes	GO:0031398	positive regulation of protein ubiquitination	-3.79731	-1.37175	3	6187,7334,7337	RPS2,UBE2N,UBE3A
1_Member	GO Biological Processes	GO:0050851	antigen receptor-mediated signaling pathway	-3.75816	-1.33762	4	5701,6500,7334,23291	PSMC2,SKP1,UBE2N,FBXW11
1_Member	GO Biological Processes	GO:0031098	stress-activated protein kinase signaling cascade	-3.75291	-1.33733	4	6233,6500,7334,23291	RPS27A,SKP1,UBE2N,FBXW11
4_Member	GO Biological Processes	GO:0072657	protein localization to membrane	-3.68726	-1.27659	5	6130,6132,6187,6229,6233	RPL7A,RPL8,RPS2,RPS24,RPS27A
1_Member	GO Biological Processes	GO:1905114	cell surface receptor signaling pathway involved in cell-cell signaling	-3.68079	-1.27497	5	5701,6233,6478,6500,23291	PSMC2,RPS27A,SIAH2,SKP1,FBXW11
5_Member	GO Biological Processes	GO:1903322	positive regulation of protein modification by small protein conjugation or removal	-3.61398	-1.21295	3	6187,7334,7337	RPS2,UBE2N,UBE3A
8_Member	GO Biological Processes	GO:0007338	single fertilization	-3.47111	-1.07483	3	6950,7337,22948	TCP1,UBE3A,CCT5
4_Member	GO Biological Processes	GO:0006412	translation	-3.41099	-1.02337	5	6130,6132,6187,6229,6233	RPL7A,RPL8,RPS2,RPS24,RPS27A
9_Member	GO Molecular Functions	GO:0016887	ATPase activity	-3.41031	-1.02337	4	498,3312,3313,5701	ATP5F1A,HSPA8,HSPA9,PSMC2
6_Member	KEGG Pathway	hsa04141	Protein processing in endoplasmic reticulum	-3.35077	-0.972975	3	3312,6500,7323	HSPA8,SKP1,UBE2D3
4_Member	GO Biological Processes	GO:0043043	peptide biosynthetic process	-3.34261	-0.969316	5	6130,6132,6187,6229,6233	RPL7A,RPL8,RPS2,RPS24,RPS27A
1_Member	GO Biological Processes	GO:0038095	Fc-epsilon receptor signaling pathway	-3.32806	-0.959222	3	5701,6500,23291	PSMC2,SKP1,FBXW11
8_Member	GO Biological Processes	GO:2001252	positive regulation of chromosome organization	-3.29113	-0.9267	3	6950,7334,22948	TCP1,UBE2N,CCT5
11_Member	GO Biological Processes	GO:0043488	regulation of mRNA stability	-3.2695	-0.909432	3	3312,5701,6233	HSPA8,PSMC2,RPS27A
4_Member	GO Molecular Functions	GO:0005198	structural molecule activity	-3.2587	-0.902956	5	6130,6132,6187,6229,6233	RPL7A,RPL8,RPS2,RPS24,RPS27A
8_Member	GO Biological Processes	GO:0009566	fertilization	-3.22735	-0.880128	3	6950,7337,22948	TCP1,UBE3A,CCT5
11_Member	GO Biological Processes	GO:0043487	regulation of RNA stability	-3.22735	-0.880128	3	3312,5701,6233	HSPA8,PSMC2,RPS27A
1_Member	GO Biological Processes	GO:0038061	NIK/NF-kappaB signaling	-3.20682	-0.863791	3	5701,6500,23291	PSMC2,SKP1,FBXW11
3_Member	KEGG Pathway	hsa05016	Huntington's disease	-3.16022	-0.821349	3	498,6648,7416	ATP5F1A,SOD2,VDAC1
11_Member	GO Biological Processes	GO:0061013	regulation of mRNA catabolic process	-3.12167	-0.788719	3	3312,5701,6233	HSPA8,PSMC2,RPS27A
7_Summary	GO Biological Processes	GO:0002221	pattern recognition receptor signaling pathway	-3.11536	-0.788719	3	6233,7323,7334,7337	RPS27A,UBE2D3,UBE2N,UBE3A
7_Member	GO Biological Processes	GO:0002221	pattern recognition receptor signaling pathway	-3.11536	-0.788719	3	6233,7323,7334	RPS27A,UBE2D3,UBE2N
8_Member	GO Biological Processes	GO:0071897	DNA biosynthetic process	-3.11536	-0.788719	3	6233,6950,22948	RPS27A,TCP1,CCT5
1_Member	GO Biological Processes	GO:0002429	immune response-activating cell surface receptor signaling pathway	-3.09552	-0.772881	4	5701,6500,7334,23291	PSMC2,SKP1,UBE2N,FBXW11
1_Member	GO Biological Processes	GO:0007623	circadian rhythm	-3.06605	-0.747383	3	6478,7337,23291	SIAH2,UBE3A,FBXW11
4_Member	GO Biological Processes	GO:0006364	rRNA processing	-3.03036	-0.71562	3	6130,6187,6229	RPL7A,RPS2,RPS24
1_Member	GO Biological Processes	GO:0002768	immune response-regulating cell surface receptor signaling pathway	-2.98658	-0.675736	4	5701,6500,7334,23291	PSMC2,SKP1,UBE2N,FBXW11
8_Member	GO Cellular Components	GO:0005813	centrosome	-2.9739	-0.666918	4	6500,6950,22948,23291	SKP1,TCP1,CCT5,FBXW11
8_Member	GO Biological Processes	GO:0051054	positive regulation of DNA metabolic process	-2.951	-0.647845	3	6950,7334,22948	TCP1,UBE2N,CCT5
3_Member	GO Biological Processes	GO:0007005	mitochondrion organization	-2.90906	-0.609699	4	498,6648,7323,7416	ATP5F1A,SOD2,UBE2D3,VDAC1
1_Member	GO Biological Processes	GO:0038093	Fc receptor signaling pathway	-2.88177	-0.586168	3	5701,6500,23291	PSMC2,SKP1,FBXW11
1_Member	GO Biological Processes	GO:0000086	G2/M transition of mitotic cell cycle	-2.85114	-0.559259	3	5701,6500,23291	PSMC2,SKP1,FBXW11
4_Member	GO Biological Processes	GO:0016072	rRNA metabolic process	-2.82127	-0.533093	3	6130,6187,6229	RPL7A,RPS2,RPS24
1_Member	GO Biological Processes	GO:0044839	cell cycle G2/M phase transition	-2.75906	-0.474547	3	5701,6500,23291	PSMC2,SKP1,FBXW11
7_Member	GO Biological Processes	GO:0030522	intracellular receptor signaling pathway	-2.69557	-0.414687	3	6233,7334,7337	RPS27A,UBE2N,UBE3A
1_Member	GO Biological Processes	GO:0016579	protein deubiquitination	-2.67805	-0.400768	3	5701,6233,6478	PSMC2,RPS27A,SIAH2
8_Member	GO Biological Processes	GO:0010638	positive regulation of organelle organization	-2.65217	-0.378467	4	6950,7323,7334,22948	TCP1,UBE2D3,UBE2N,CCT5
1_Member	GO Biological Processes	GO:0048511	rhythmic process	-2.62701	-0.356849	3	6478,7337,23291	SIAH2,UBE3A,FBXW11
4_Member	GO Biological Processes	GO:0042254	ribosome biogenesis	-2.62285	-0.356212	3	6130,6187,6229	RPL7A,RPS2,RPS24
1_Member	GO Biological Processes	GO:0070646	protein modification by small protein removal	-2.61048	-0.347329	3	5701,6233,6478	PSMC2,RPS27A,SIAH2
9_Member	GO Biological Processes	GO:0046034	ATP metabolic process	-2.59015	-0.330461	3	498,1738,3312	ATP5F1A,DLD,HSPA8
5_Member	GO Biological Processes	GO:0051347	positive regulation of transferase activity	-2.58544	-0.329181	4	6187,6233,6950,7334	RPS2,RPS27A,TCP1,UBE2N
8_Member	GO Biological Processes	GO:1903829	positive regulation of cellular protein localization	-2.51602	-0.266551	3	6950,7323,22948	TCP1,UBE2D3,CCT5
11_Member	GO Biological Processes	GO:1903311	regulation of mRNA metabolic process	-2.51602	-0.266551	3	3312,5701,6233	HSPA8,PSMC2,RPS27A
4_Member	GO Molecular Functions	GO:0045296	cadherin binding	-2.48619	-0.240074	3	3312,6130,6187	HSPA8,RPL7A,RPS2
9_Member	GO Biological Processes	GO:0009205	purine ribonucleoside triphosphate metabolic process	-2.4752	-0.232413	3	498,1738,3312	ATP5F1A,DLD,HSPA8
9_Member	GO Biological Processes	GO:0009199	ribonucleoside triphosphate metabolic process	-2.45354	-0.220241	3	498,1738,3312	ATP5F1A,DLD,HSPA8
9_Member	GO Biological Processes	GO:0009167	purine ribonucleoside monophosphate metabolic process	-2.45354	-0.220241	3	498,1738,3312	ATP5F1A,DLD,HSPA8
9_Member	GO Biological Processes	GO:0009126	purine nucleoside monophosphate metabolic process	-2.44997	-0.220241	3	498,1738,3312	ATP5F1A,DLD,HSPA8
9_Member	GO Biological Processes	GO:0009144	purine nucleoside triphosphate metabolic process	-2.44997	-0.220241	3	498,1738,3312	ATP5F1A,DLD,HSPA8
8_Member	GO Biological Processes	GO:0033044	regulation of chromosome organization	-2.43933	-0.212801	3	6950,7334,22948	TCP1,UBE2N,CCT5
9_Member	GO Biological Processes	GO:0009161	ribonucleoside monophosphate metabolic process	-2.40455	-0.181204	3	498,1738,3312	ATP5F1A,DLD,HSPA8
8_Member	GO Cellular Components	GO:0005815	microtubule organizing center	-2.39392	-0.173739	4	6500,6950,22948,23291	SKP1,TCP1,CCT5,FBXW11
9_Member	GO Biological Processes	GO:0009141	nucleoside triphosphate metabolic process	-2.38082	-0.163775	3	498,1738,3312	ATP5F1A,DLD,HSPA8
8_Member	GO Biological Processes	GO:0070201	regulation of establishment of protein localization	-2.3689	-0.154962	4	3312,6950,7323,22948	HSPA8,TCP1,UBE2D3,CCT5
9_Member	GO Biological Processes	GO:0009123	nucleoside monophosphate metabolic process	-2.33483	-0.123985	3	498,1738,3312	ATP5F1A,DLD,HSPA8
4_Member	GO Biological Processes	GO:0034470	ncRNA processing	-2.30937	-0.101596	3	6130,6187,6229	RPL7A,RPS2,RPS24
8_Member	GO Biological Processes	GO:0051052	regulation of DNA metabolic process	-2.17057	0	3	6950,7334,22948	TCP1,UBE2N,CCT5
8_Member	GO Biological Processes	GO:1904951	positive regulation of establishment of protein localization	-2.10072	0	3	6950,7323,22948	TCP1,UBE2D3,CCT5
10_Summary	GO Biological Processes	GO:1903706	regulation of hemopoiesis	-2.0499	0	3	3313,5701,7704,1738,7337	HSPA9,PSMC2,ZBTB16,DLD,UBE3A
10_Member	GO Biological Processes	GO:1903706	regulation of hemopoiesis	-2.0499	0	3	3313,5701,7704	HSPA9,PSMC2,ZBTB16
4_Member	GO Molecular Functions	GO:0050839	cell adhesion molecule binding	-1.99429	0	3	3312,6130,6187	HSPA8,RPL7A,RPS2
4_Member	GO Biological Processes	GO:0022613	ribonucleoprotein complex biogenesis	-1.98959	0	3	6130,6187,6229	RPL7A,RPS2,RPS24
8_Member	GO Biological Processes	GO:1903827	regulation of cellular protein localization	-1.93921	0	3	6950,7323,22948	TCP1,UBE2D3,CCT5
9_Member	GO Biological Processes	GO:0009150	purine ribonucleotide metabolic process	-1.89756	0	3	498,1738,3312	ATP5F1A,DLD,HSPA8
7_Member	GO Biological Processes	GO:0006281	DNA repair	-1.87629	0	3	6233,7323,7334	RPS27A,UBE2D3,UBE2N
9_Member	GO Biological Processes	GO:0009259	ribonucleotide metabolic process	-1.86582	0	3	498,1738,3312	ATP5F1A,DLD,HSPA8
4_Member	GO Biological Processes	GO:0034660	ncRNA metabolic process	-1.85545	0	3	6130,6187,6229	RPL7A,RPS2,RPS24
8_Member	GO Cellular Components	GO:0044297	cell body	-1.85339	0	3	6478,6950,22948	SIAH2,TCP1,CCT5
9_Member	GO Biological Processes	GO:0006163	purine nucleotide metabolic process	-1.82897	0	3	498,1738,3312	ATP5F1A,DLD,HSPA8
9_Member	GO Biological Processes	GO:0019693	ribose phosphate metabolic process	-1.82496	0	3	498,1738,3312	ATP5F1A,DLD,HSPA8
1_Member	GO Biological Processes	GO:0044772	mitotic cell cycle phase transition	-1.80512	0	3	5701,6500,23291	PSMC2,SKP1,FBXW11
9_Member	GO Biological Processes	GO:0072521	purine-containing compound metabolic process	-1.75715	0	3	498,1738,3312	ATP5F1A,DLD,HSPA8
11_Member	GO Cellular Components	GO:0098794	postsynapse	-1.75715	0	3	3312,5701,6132	HSPA8,PSMC2,RPL8
1_Member	GO Biological Processes	GO:0044770	cell cycle phase transition	-1.72397	0	3	5701,6500,23291	PSMC2,SKP1,FBXW11
13_Summary	GO Biological Processes	GO:0008285	negative regulation of cell proliferation	-1.65227	0	3	498,6648,7704,6233	ATP5F1A,SOD2,ZBTB16,RPS27A
13_Member	GO Biological Processes	GO:0043065	positive regulation of apoptotic process	-1.65227	0	3	6233,6648,7704	RPS27A,SOD2,ZBTB16
10_Member	GO Biological Processes	GO:0003006	developmental process involved in reproduction	-1.64387	0	3	1738,7337,7704	DLD,UBE3A,ZBTB16
13_Member	GO Biological Processes	GO:0043068	positive regulation of programmed cell death	-1.63887	0	3	6233,6648,7704	RPS27A,SOD2,ZBTB16
6_Member	GO Molecular Functions	GO:0019904	protein domain specific binding	-1.59335	0	3	3312,6500,7704	HSPA8,SKP1,ZBTB16
7_Member	GO Biological Processes	GO:0071363	cellular response to growth factor stimulus	-1.59176	0	3	6233,7323,7337	RPS27A,UBE2D3,UBE3A
9_Member	GO Biological Processes	GO:0009117	nucleotide metabolic process	-1.59018	0	3	498,1738,3312	ATP5F1A,DLD,HSPA8
9_Member	GO Biological Processes	GO:0006753	nucleoside phosphate metabolic process	-1.57916	0	3	498,1738,3312	ATP5F1A,DLD,HSPA8
13_Member	GO Biological Processes	GO:0010942	positive regulation of cell death	-1.55902	0	3	6233,6648,7704	RPS27A,SOD2,ZBTB16
7_Member	GO Biological Processes	GO:0070848	response to growth factor	-1.54533	0	3	6233,7323,7337	RPS27A,UBE2D3,UBE3A
12_Summary	GO Biological Processes	GO:0080135	regulation of cellular response to stress	-1.53034	0	3	3312,6648,7334	HSPA8,SOD2,UBE2N
12_Member	GO Biological Processes	GO:0080135	regulation of cellular response to stress	-1.53034	0	3	3312,6648,7334	HSPA8,SOD2,UBE2N
10_Member	GO Biological Processes	GO:0045596	negative regulation of cell differentiation	-1.51851	0	3	3313,7337,7704	HSPA9,UBE3A,ZBTB16
13_Member	GO Biological Processes	GO:0008285	negative regulation of cell proliferation	-1.51119	0	3	498,6648,7704	ATP5F1A,SOD2,ZBTB16

## Sheet: Table S6
Table S6-GO and KEGG enrichment analysis of Module1, Module2 and Module3
GroupID	Category	ID	Description	p value	Count	Genes
Module 1	GO: BP	GO:0000209	protein polyubiquitination	1.52141e-24	15	RPS27A,SIAH2,SKP1,UBE2D3,UBE2H,UBE2N,UBE3A,HUWE1,UBE2E3,TRIM32,FBXO21,FBXW11,FBXO22,HECW2,FBXO32
	GO: BP	GO:0010498	proteasomal protein catabolic process	4.68919e-14	11	RPS27A,SIAH2,SKP1,UBE2D3,UBE2H,UBE3A,FBXW11,RCHY1,FBXO22,HECW2,UBR1
	GO: BP	GO:0045664	regulation of neuron differentiation	7.94411e-12	8	UBE3A,TRIM32,HECW2,SIAH2,HUWE1,FBXW11,SKP1,UBR1
	GO: BP	GO:0043687	post-translational protein modification	8.66334e-12	9	SKP1,ELOC,ELOB,ZBTB16,FBXO21,FBXW11,FBXO22,FBXO32,ASB11
	GO: BP	GO:0042176	regulation of protein catabolic process	6.57613e-07	6	UBE3A,TRIM32,RCHY1,FBXO22,HECW2,ASB11
	GO: CC	GO:0000151	ubiquitin ligase complex	9.22104e-13	9	SKP1,ELOB,UBE2D3,UBE2N,FBXO21,FBXW11,RCHY1,FBXO32,UBR1
	GO: CC	GO:1990234	transferase complex	7.48143e-09	9	SKP1,ELOB,UBE2D3,UBE2N,FBXO21,FBXW11,RCHY1,FBXO32,UBR1
	GO: CC	GO:0044449	contractile fiber part	6.57613e-07	8	TRIM32,FBXO22,FBXO32,UBE3A,RCHY1,FBXW11,HECW2,ASB11
	GO: CC	GO:0031461	cullin-RING ubiquitin ligase complex	9.91455e-06	4	SKP1,ELOB,FBXW11,FBXO32
	GO: CC	GO:0030017	sarcomere	0.000705632	3	TRIM32,FBXO22,FBXO32
	GO: MF	GO:0004842	ubiquitin-protein transferase activity	2.11876e-25	16	SIAH2,SKP1,ELOC,UBE2D3,UBE2H,UBE2N,UBE3A,HUWE1,UBE2E3,TRIM32,FBXO21,FBXW11,RCHY1,FBXO22,HECW2,UBR1,RPS27A,FBXO32
	GO: MF	GO:0061650	ubiquitin-like protein conjugating enzyme activity	1.90517e-22	12	UBE2D3,UBE2H,UBE2N,UBE2E3,SKP1,ELOC,ELOB,UBE3A,HUWE1,TRIM32,FBXW11,RCHY1
	GO: MF	GO:0061630	ubiquitin protein ligase activity	7.94411e-12	8	SIAH2,SKP1,UBE3A,HUWE1,TRIM32,FBXW11,HECW2,UBR1
	GO: MF	GO:0061631	ubiquitin conjugating enzyme activity	3.05619e-08	4	UBE2D3,UBE2H,UBE2N,UBE2E3
	GO: MF	GO:0031625	ubiquitin protein ligase binding	0.000103668	4	RPS27A,ELOB,UBE2D3,UBE2N
	KEGG	hsa04120	Ubiquitin mediated proteolysis	1.90517e-22	12	SKP1,ELOC,ELOB,UBE2D3,UBE2H,UBE2N,UBE3A,HUWE1,UBE2E3,TRIM32,FBXW11,RCHY1
Module 2	GO: BP	GO:0045333	cellular respiration	2.79945e-11	11	DLD,MDH2,NDUFA10,NDUFB5,PDHA1,SDHD,UQCRC2,SUCLA2,ATP5F1A,HK1,RPN2
	GO: BP	GO:0051640	organelle localization	7.41368e-11	9	DYNC1I1,DYNC1I2,RAB1A,ATP5F1A,CAPZA2,ANK1,ARF4,SPTBN1,COG5
	GO: BP	GO:0006888	ER to Golgi vesicle-mediated transport	7.41368e-11	8	ANK1,ARF4,CAPZA2,DYNC1I1,DYNC1I2,RAB1A,SPTBN1,COG5
	GO: BP	GO:0006091	generation of precursor metabolites and energy	1.33251e-10	10	ATP5F1A,DLD,HK1,MDH2,NDUFA10,NDUFB5,PDHA1,SDHD,UQCRC2,SUCLA2
	GO: BP	GO:0006099	tricarboxylic acid cycle	3.20803e-10	5	DLD,MDH2,PDHA1,SDHD,SUCLA2
	GO: CC	GO:1990204	oxidoreductase complex	2.37322e-09	6	DLD,NDUFA10,NDUFB5,PDHA1,SDHD,UQCRC2
	GO: CC	GO:0098798	mitochondrial protein complex	3.75997e-07	6	ATP5F1A,NDUFA10,NDUFB5,SDHD,UQCRC2,TIMM8B
	GO: CC	GO:0005759	mitochondrial matrix	6.31143e-07	7	ATP5F1A,DLD,MDH2,NDUFA10,PDHA1,UQCRC2,SUCLA2
	GO: CC	GO:0098803	respiratory chain complex	2.35577e-06	4	NDUFA10,NDUFB5,SDHD,UQCRC2
	GO: CC	GO:0031966	mitochondrial membrane	8.75383e-06	7	ATP5F1A,HK1,NDUFA10,NDUFB5,SDHD,UQCRC2,TIMM8B
	GO: MF	GO:0016491	oxidoreductase activity	0.00015093	6	DLD,MDH2,NDUFA10,NDUFB5,PDHA1,SDHD
	GO: MF	GO:0016651	oxidoreductase activity, acting on NAD(P)H	0.000228767	3	DLD,NDUFA10,NDUFB5
	GO: MF	GO:0042623	ATPase activity, coupled	0.00385505	3	ATP5F1A,DYNC1I1,DYNC1I2
	GO: MF	GO:0016887	ATPase activity	0.00916525	3	ATP5F1A,DYNC1I1,DYNC1I2
	KEGG	hsa00190	Oxidative phosphorylation	1.33251e-10	12	ATP5F1A,NDUFA10,NDUFB5,SDHD,UQCRC2,TIMM8B,DLD,HK1,PDHA1,MDH2,SUCLA2,POLR2E
	KEGG	hsa00020	Citrate cycle (TCA cycle)	1.64796e-10	5	DLD,MDH2,PDHA1,SDHD,SUCLA2
	KEGG	hsa01200	Carbon metabolism	2.64159e-09	6	DLD,HK1,MDH2,PDHA1,SDHD,SUCLA2
	KEGG	hsa05016	Huntington's disease	6.19622e-08	6	ATP5F1A,NDUFA10,NDUFB5,POLR2E,SDHD,UQCRC2
	KEGG	hsa05012	Parkinson's disease	4.75863e-07	5	ATP5F1A,NDUFA10,NDUFB5,SDHD,UQCRC2
	KEGG	hsa05010	Alzheimer's disease	1.19324e-06	5	ATP5F1A,NDUFA10,NDUFB5,SDHD,UQCRC2
Module 3	GO: BP	GO:0072594	establishment of protein localization to organelle	9.19875e-10	7	HSPA8,RPL7A,RPL8,RPS2,RPS24,CCT4,CCT5
	GO: BP	GO:0006413	translational initiation	1.37386e-08	5	EIF2S1,RPL7A,RPL8,RPS2,RPS24,HSPA8
	GO: BP	GO:0006614	SRP-dependent cotranslational protein targeting to membrane	1.0866e-07	4	RPL7A,RPL8,RPS2,RPS24
	GO: BP	GO:0006613	cotranslational protein targeting to membrane	1.26341e-07	4	RPL7A,RPL8,RPS2,RPS24
	GO: BP	GO:0045047	protein targeting to ER	1.73908e-07	4	RPL7A,RPL8,RPS2,RPS24
	GO: CC	GO:0044445	cytosolic part	3.42214e-12	7	HSPA8,RPL7A,RPL8,RPS2,RPS24,CCT4,CCT5
	GO: CC	GO:0101031	chaperone complex	1.07681e-07	3	HSPA8,CCT4,CCT5
	GO: CC	GO:0022626	cytosolic ribosome	1.40949e-07	4	RPL7A,RPL8,RPS2,RPS24
	GO: CC	GO:0044391	ribosomal subunit	1.17228e-06	4	RPL7A,RPL8,RPS2,RPS24
	GO: CC	GO:0005844	polysome	4.11866e-06	3	EIF2S1,RPL7A,RPL8
	GO: MF	GO:0003735	structural constituent of ribosome	1.49635e-06	4	RPL7A,RPL8,RPS2,RPS24
	GO: MF	GO:0051082	unfolded protein binding	2.4917e-05	3	HSPA8,CCT4,CCT5
	GO: MF	GO:0005198	structural molecule activity	0.000285493	4	RPL7A,RPL8,RPS2,RPS24
	GO: MF	GO:0045296	cadherin binding	0.000391202	3	HSPA8,RPL7A,RPS2
	GO: MF	GO:0050839	cell adhesion molecule binding	0.0012852	3	HSPA8,RPL7A,RPS2
	KEGG	hsa03010	Ribosome	4.93359e-07	4	RPL7A,RPL8,RPS2,RPS24
